# Supplementary material for: Electronic structure studies reveal 4f/5d mixing and its effect on bonding characteristics in Ce-imido and -oxo complexes
Source: Chem Sci. 2022 Jan 24;13(6):1759–73. doi: 10.1039/d1sc06623d (PMC8827158; doi:10.1039/d1sc06623d)
Supplement: SC-013-D1SC06623D-s002 [file SC-013-D1SC06623D-s002.cif]

# Electronic Supplementary Material (ESI) for Chemical Science.
# This journal is © The Royal Society of Chemistry 2022

####################################################################### 
# 
# This file contains crystal structure data downloaded from the 
# Cambridge Structural Database (CSD) hosted by the Cambridge 
# Crystallographic Data Centre (CCDC).
# 
# Full information about CCDC data access policies and citation 
# guidelines are available at http://www.ccdc.cam.ac.uk/access/V1 
# 
# Audit and citation data items may have been added by the CCDC. 
# Please retain this information to preserve the provenance of 
# this file and to allow appropriate attribution of the data. 
# 
#######################################################################

data_40030_sq
_database_code_depnum_ccdc_archive 'CCDC 2071351'
loop_
_audit_author_name
_audit_author_address
'Patrick Carroll'
;University of Pennsylvania
United States of America
;
_audit_update_record             
;
2021-03-18 deposited with the CCDC.	2022-01-06 downloaded from the CCDC.
;

# Crystallographer: Patrick J. Carroll

# Cmpd (2-Cs)4

_audit_creation_date             2016-12-07
_audit_creation_method           
;
Olex2 1.2
(compiled 2016.11.30 svn.r3356 for OlexSys, GUI svn.r5269)
;
_chemical_formula_moiety         'C132 H180 Ce4 Cs4 N16 O16'
_chemical_formula_sum            'C132 H180 Ce4 Cs4 N16 O16'
_chemical_formula_weight         3339.03

loop_
_atom_type_symbol
_atom_type_description
_atom_type_scat_dispersion_real
_atom_type_scat_dispersion_imag
_atom_type_scat_source
C C 0.0033 0.0016 'International Tables Vol C Tables 4.2.6.8 and 6.1.1.4'
H H 0.0000 0.0000 'International Tables Vol C Tables 4.2.6.8 and 6.1.1.4'
Ce Ce -0.2486 2.6331 'International Tables Vol C Tables 4.2.6.8 and 6.1.1.4'
Cs Cs -0.3680 2.1192 'International Tables Vol C Tables 4.2.6.8 and 6.1.1.4'
N N 0.0061 0.0033 'International Tables Vol C Tables 4.2.6.8 and 6.1.1.4'
O O 0.0106 0.0060 'International Tables Vol C Tables 4.2.6.8 and 6.1.1.4'

_space_group_crystal_system      monoclinic
_space_group_IT_number           14
_space_group_name_H-M_alt        'P 1 21/n 1'
_space_group_name_Hall           '-P 2yn'

loop_
_space_group_symop_operation_xyz
'x, y, z'
'-x+1/2, y+1/2, -z+1/2'
'-x, -y, -z'
'x-1/2, -y-1/2, z-1/2'

_cell_length_a                   23.7065(16)
_cell_length_b                   37.202(3)
_cell_length_c                   39.448(3)
_cell_angle_alpha                90
_cell_angle_beta                 90.029(2)
_cell_angle_gamma                90
_cell_volume                     34790(5)
_cell_formula_units_Z            8
_cell_measurement_reflns_used    9857
_cell_measurement_temperature    100
_cell_measurement_theta_max      25.8
_cell_measurement_theta_min      2.25
_exptl_absorpt_coefficient_mu    1.904
_exptl_absorpt_correction_T_max  0.7456
_exptl_absorpt_correction_T_min  0.6098
_exptl_absorpt_correction_type   multi-scan
_exptl_absorpt_process_details   'SADABS v2014/4'
_exptl_crystal_colour            yellow
_exptl_crystal_density_diffrn    1.275
_exptl_crystal_description       plank
_exptl_crystal_F_000             13312
_exptl_crystal_size_max          0.2
_exptl_crystal_size_mid          0.08
_exptl_crystal_size_min          0.02
_diffrn_reflns_av_R_equivalents  0.1928
_diffrn_reflns_av_unetI/netI     0.1206
_diffrn_reflns_Laue_measured_fraction_full 1.000
_diffrn_reflns_Laue_measured_fraction_max 0.995
_diffrn_reflns_limit_h_max       30
_diffrn_reflns_limit_h_min       -30
_diffrn_reflns_limit_k_max       48
_diffrn_reflns_limit_k_min       -48
_diffrn_reflns_limit_l_max       51
_diffrn_reflns_limit_l_min       -51
_diffrn_reflns_number            703995
_diffrn_reflns_point_group_measured_fraction_full 1.000
_diffrn_reflns_point_group_measured_fraction_max 0.995
_diffrn_reflns_theta_full        25.242
_diffrn_reflns_theta_max         27.574
_diffrn_reflns_theta_min         1.391
_diffrn_ambient_temperature      100
_diffrn_measured_fraction_theta_full 1.000
_diffrn_measured_fraction_theta_max 0.995
_diffrn_measurement_device       'CCD area detector'
_diffrn_measurement_device_type  'Bruker APEXII'
_diffrn_measurement_method       '\w and \f scans'
_diffrn_radiation_monochromator  graphite
_diffrn_radiation_type           MoK\a
_diffrn_radiation_wavelength     0.71073
_diffrn_source                   'sealed tube'
_reflns_number_gt                43583
_reflns_number_total             80123
_reflns_threshold_expression     'I > 2\s(I)'
_computing_data_collection       'Bruker APEX2 v2014.11-0'
_computing_data_reduction        'Bruker SAINT v8.34A'
_computing_publication_material  'Olex2 (Dolomanov et al., 2009)'
_computing_structure_refinement  'XL (Sheldrick, 2008)'
_computing_structure_solution    'ShelXS (Sheldrick, 2008)'
_refine_diff_density_max         1.737
_refine_diff_density_min         -1.297
_refine_diff_density_rms         0.199
_refine_ls_extinction_method     none
_refine_ls_goodness_of_fit_ref   1.032
_refine_ls_hydrogen_treatment    constr
_refine_ls_matrix_type           full
_refine_ls_number_parameters     3169
_refine_ls_number_reflns         80123
_refine_ls_number_restraints     3840
_refine_ls_R_factor_all          0.1634
_refine_ls_R_factor_gt           0.0746
_refine_ls_restrained_S_all      1.012
_refine_ls_shift/su_max          0.002
_refine_ls_shift/su_mean         0.000
_refine_ls_structure_factor_coef Fsqd
_refine_ls_weighting_details     
'w=1/[\s^2^(Fo^2^)+(0.0635P)^2^+414.4286P] where P=(Fo^2^+2Fc^2^)/3'
_refine_ls_weighting_scheme      calc
_refine_ls_wR_factor_gt          0.1539
_refine_ls_wR_factor_ref         0.2004
_atom_sites_solution_hydrogens   geom
_atom_sites_solution_primary     direct
_refine_special_details          
;
The data were corrected for the presence of disordered solvent using the
program SQUEEZE.
;

loop_
_atom_site_label
_atom_site_type_symbol
_atom_site_fract_x
_atom_site_fract_y
_atom_site_fract_z
_atom_site_U_iso_or_equiv
_atom_site_adp_type
_atom_site_occupancy
_atom_site_site_symmetry_order
_atom_site_calc_flag
_atom_site_refinement_flags_posn
_atom_site_refinement_flags_adp
_atom_site_refinement_flags_occupancy
_atom_site_disorder_assembly
_atom_site_disorder_group
Ce1 Ce 0.75721(3) 0.55982(2) 0.47191(2) 0.03290(14) Uani 1 1 d . U . . .
Cs1 Cs 0.66246(3) 0.50664(2) 0.39927(2) 0.03304(15) Uani 1 1 d . U . . .
O1 O 0.7563(3) 0.61969(19) 0.45878(18) 0.0399(17) Uani 1 1 d . U . . .
O2 O 0.6747(3) 0.52921(18) 0.47152(17) 0.0337(15) Uani 1 1 d . U . . .
O3 O 0.8372(3) 0.5268(2) 0.46641(19) 0.0442(18) Uani 1 1 d . U . . .
O4 O 0.7526(3) 0.55417(17) 0.42446(17) 0.0318(15) Uani 1 1 d . U . . .
N1 N 0.7340(4) 0.6278(2) 0.4913(2) 0.0414(19) Uani 1 1 d . U . . .
N2 N 0.6852(4) 0.5172(2) 0.5056(2) 0.0361(18) Uani 1 1 d . U . . .
N3 N 0.8603(4) 0.5431(3) 0.4970(3) 0.048(2) Uani 1 1 d . U . . .
N4 N 0.7647(5) 0.5701(3) 0.5524(3) 0.056(2) Uani 1 1 d . U . . .
C1 C 0.7502(7) 0.6075(3) 0.5616(3) 0.062(3) Uani 1 1 d . U . . .
H1A H 0.7545 0.6103 0.5865 0.075 Uiso 1 1 calc R . . . .
H1B H 0.7101 0.6118 0.5560 0.075 Uiso 1 1 calc R . . . .
C2 C 0.7854(7) 0.6354(3) 0.5444(3) 0.065(3) Uani 1 1 d . U . . .
C3 C 0.8309(8) 0.6520(4) 0.5613(4) 0.093(5) Uani 1 1 d . U . . .
H3 H 0.8363 0.6465 0.5846 0.112 Uiso 1 1 calc R . . . .
C4 C 0.8687(9) 0.6761(5) 0.5461(5) 0.109(6) Uani 1 1 d . U . . .
H4 H 0.8993 0.6862 0.5584 0.131 Uiso 1 1 calc R . . . .
C5 C 0.8598(7) 0.6847(4) 0.5123(4) 0.084(5) Uani 1 1 d . U . . .
H5 H 0.8838 0.7015 0.5013 0.101 Uiso 1 1 calc R . . . .
C6 C 0.8158(6) 0.6686(3) 0.4947(3) 0.054(3) Uani 1 1 d . U . . .
H6 H 0.8113 0.6738 0.4713 0.064 Uiso 1 1 calc R . . . .
C7 C 0.7777(6) 0.6450(3) 0.5106(3) 0.055(3) Uani 1 1 d . U . . .
C8 C 0.6803(5) 0.6495(3) 0.4870(3) 0.045(2) Uani 1 1 d . U . . .
C9 C 0.6565(6) 0.6600(4) 0.5207(3) 0.063(3) Uani 1 1 d . U . . .
H9A H 0.6456 0.6384 0.5332 0.095 Uiso 1 1 calc GR . . . .
H9B H 0.6232 0.6753 0.5173 0.095 Uiso 1 1 calc GR . . . .
H9C H 0.6850 0.6733 0.5336 0.095 Uiso 1 1 calc GR . . . .
C10 C 0.6385(5) 0.6259(3) 0.4687(3) 0.045(3) Uani 1 1 d . U . . .
H10A H 0.6523 0.6207 0.4458 0.068 Uiso 1 1 calc GR . . . .
H10B H 0.6020 0.6382 0.4672 0.068 Uiso 1 1 calc GR . . . .
H10C H 0.6339 0.6033 0.4811 0.068 Uiso 1 1 calc GR . . . .
C11 C 0.6903(6) 0.6839(3) 0.4657(4) 0.061(3) Uani 1 1 d . U . . .
H11A H 0.7142 0.7006 0.4784 0.091 Uiso 1 1 calc GR . . . .
H11B H 0.6540 0.6954 0.4607 0.091 Uiso 1 1 calc GR . . . .
H11C H 0.7090 0.6774 0.4444 0.091 Uiso 1 1 calc GR . . . .
C12 C 0.7257(6) 0.5455(3) 0.5694(3) 0.055(3) Uani 1 1 d . U . . .
H12A H 0.7283 0.5495 0.5942 0.067 Uiso 1 1 calc R . . . .
H12B H 0.7379 0.5205 0.5649 0.067 Uiso 1 1 calc R . . . .
C13 C 0.6652(6) 0.5493(3) 0.5588(3) 0.051(2) Uani 1 1 d . U . . .
C14 C 0.6248(7) 0.5672(3) 0.5794(4) 0.069(3) Uani 1 1 d . U . . .
H14 H 0.6355 0.5751 0.6014 0.082 Uiso 1 1 calc R . . . .
C15 C 0.5714(8) 0.5734(4) 0.5685(4) 0.075(4) Uani 1 1 d . U . . .
H15 H 0.5460 0.5865 0.5825 0.090 Uiso 1 1 calc R . . . .
C16 C 0.5539(6) 0.5611(3) 0.5381(4) 0.063(3) Uani 1 1 d . U . . .
H16 H 0.5163 0.5655 0.5310 0.076 Uiso 1 1 calc R . . . .
C17 C 0.5908(5) 0.5418(3) 0.5166(3) 0.050(3) Uani 1 1 d . U . . .
H17 H 0.5783 0.5335 0.4951 0.060 Uiso 1 1 calc R . . . .
C18 C 0.6457(5) 0.5353(3) 0.5273(3) 0.044(2) Uani 1 1 d . U . . .
C19 C 0.6808(5) 0.4763(3) 0.5062(3) 0.036(2) Uani 1 1 d . U . . .
C20 C 0.6919(5) 0.4628(3) 0.5418(3) 0.045(3) Uani 1 1 d . U . . .
H20A H 0.7312 0.4677 0.5480 0.067 Uiso 1 1 calc GR . . . .
H20B H 0.6849 0.4369 0.5428 0.067 Uiso 1 1 calc GR . . . .
H20C H 0.6667 0.4752 0.5577 0.067 Uiso 1 1 calc GR . . . .
C21 C 0.7273(5) 0.4621(3) 0.4823(3) 0.039(2) Uani 1 1 d . U . . .
H21A H 0.7169 0.4671 0.4588 0.059 Uiso 1 1 calc GR . . . .
H21B H 0.7316 0.4361 0.4855 0.059 Uiso 1 1 calc GR . . . .
H21C H 0.7631 0.4740 0.4876 0.059 Uiso 1 1 calc GR . . . .
C22 C 0.6234(5) 0.4635(3) 0.4941(3) 0.042(2) Uani 1 1 d . U . . .
H22A H 0.5942 0.4724 0.5095 0.062 Uiso 1 1 calc GR . . . .
H22B H 0.6226 0.4372 0.4936 0.062 Uiso 1 1 calc GR . . . .
H22C H 0.6163 0.4728 0.4712 0.062 Uiso 1 1 calc GR . . . .
C23 C 0.8219(7) 0.5623(4) 0.5639(3) 0.066(3) Uani 1 1 d . U . . .
H23A H 0.8231 0.5653 0.5888 0.079 Uiso 1 1 calc R . . . .
H23B H 0.8477 0.5803 0.5539 0.079 Uiso 1 1 calc R . . . .
C24 C 0.8443(6) 0.5248(3) 0.5553(3) 0.055(3) Uani 1 1 d . U . . .
C25 C 0.8454(7) 0.4986(4) 0.5808(4) 0.070(4) Uani 1 1 d . U . . .
H25 H 0.8342 0.5046 0.6032 0.084 Uiso 1 1 calc R . . . .
C26 C 0.8627(6) 0.4641(4) 0.5736(4) 0.067(3) Uani 1 1 d . U . . .
H26 H 0.8647 0.4465 0.5911 0.081 Uiso 1 1 calc R . . . .
C27 C 0.8769(6) 0.4555(4) 0.5409(4) 0.060(3) Uani 1 1 d . U . . .
H27 H 0.8878 0.4315 0.5359 0.072 Uiso 1 1 calc R . . . .
C28 C 0.8759(5) 0.4802(3) 0.5156(4) 0.057(3) Uani 1 1 d . U . . .
H28 H 0.8851 0.4732 0.4931 0.068 Uiso 1 1 calc R . . . .
C29 C 0.8614(5) 0.5158(3) 0.5226(3) 0.051(3) Uani 1 1 d . U . . .
C30 C 0.9164(6) 0.5585(4) 0.4878(4) 0.071(3) Uani 1 1 d . U . . .
C31 C 0.9460(7) 0.5738(5) 0.5187(4) 0.101(5) Uani 1 1 d . U . . .
H31A H 0.9242 0.5940 0.5276 0.152 Uiso 1 1 calc GR . . . .
H31B H 0.9838 0.5821 0.5122 0.152 Uiso 1 1 calc GR . . . .
H31C H 0.9493 0.5551 0.5361 0.152 Uiso 1 1 calc GR . . . .
C32 C 0.9048(6) 0.5896(4) 0.4624(3) 0.060(3) Uani 1 1 d . U . . .
H32A H 0.8833 0.5803 0.4430 0.090 Uiso 1 1 calc GR . . . .
H32B H 0.9407 0.5995 0.4544 0.090 Uiso 1 1 calc GR . . . .
H32C H 0.8830 0.6085 0.4737 0.090 Uiso 1 1 calc GR . . . .
C33 C 0.9551(6) 0.5308(4) 0.4704(4) 0.082(4) Uani 1 1 d . U . . .
H33A H 0.9711 0.5146 0.4875 0.123 Uiso 1 1 calc GR . . . .
H33B H 0.9857 0.5433 0.4586 0.123 Uiso 1 1 calc GR . . . .
H33C H 0.9331 0.5168 0.4540 0.123 Uiso 1 1 calc GR . . . .
Ce2 Ce 0.87260(2) 0.60129(2) 0.32015(2) 0.02588(12) Uani 1 1 d . U . . .
Cs2 Cs 0.73382(3) 0.53567(2) 0.29898(2) 0.02856(13) Uani 1 1 d . U . . .
O5 O 0.8384(3) 0.57410(18) 0.27297(16) 0.0309(15) Uani 1 1 d . U . . .
O6 O 0.8266(3) 0.65080(17) 0.33997(17) 0.0300(14) Uani 1 1 d . U . . .
O7 O 0.9318(3) 0.56978(17) 0.35458(17) 0.0305(14) Uani 1 1 d . U . . .
O8 O 0.8143(3) 0.57608(17) 0.34215(16) 0.0272(14) Uani 1 1 d . U . . .
N5 N 0.8579(3) 0.6040(2) 0.2531(2) 0.0300(16) Uani 1 1 d . U . . .
N6 N 0.8792(3) 0.6696(2) 0.3409(2) 0.0315(17) Uani 1 1 d . U . . .
N7 N 0.9756(3) 0.5729(2) 0.3299(2) 0.0287(16) Uani 1 1 d . U . . .
N8 N 0.9701(3) 0.6454(2) 0.2824(2) 0.0313(17) Uani 1 1 d . U . . .
C34 C 0.9589(4) 0.6481(3) 0.2455(3) 0.034(2) Uani 1 1 d . U . . .
H34A H 0.9905 0.6612 0.2347 0.040 Uiso 1 1 calc R . . . .
H34B H 0.9242 0.6625 0.2421 0.040 Uiso 1 1 calc R . . . .
C35 C 0.9516(4) 0.6126(3) 0.2278(3) 0.032(2) Uani 1 1 d . U . . .
C36 C 0.9955(5) 0.5996(3) 0.2076(3) 0.043(2) Uani 1 1 d . U . . .
H36 H 1.0272 0.6146 0.2035 0.051 Uiso 1 1 calc R . . . .
C37 C 0.9943(5) 0.5657(3) 0.1933(3) 0.046(3) Uani 1 1 d . U . . .
H37 H 1.0247 0.5574 0.1798 0.055 Uiso 1 1 calc R . . . .
C38 C 0.9476(5) 0.5440(3) 0.1992(3) 0.046(3) Uani 1 1 d . U . . .
H38 H 0.9467 0.5204 0.1900 0.055 Uiso 1 1 calc R . . . .
C39 C 0.9026(5) 0.5560(3) 0.2182(3) 0.039(2) Uani 1 1 d . U . . .
H39 H 0.8710 0.5409 0.2221 0.046 Uiso 1 1 calc R . . . .
C40 C 0.9041(4) 0.5913(3) 0.2319(2) 0.0291(19) Uani 1 1 d . U . . .
C41 C 0.8074(4) 0.6190(3) 0.2338(3) 0.033(2) Uani 1 1 d . U . . .
C42 C 0.8274(5) 0.6517(3) 0.2134(3) 0.040(2) Uani 1 1 d . U . . .
H42A H 0.8388 0.6709 0.2289 0.059 Uiso 1 1 calc GR . . . .
H42B H 0.7966 0.6603 0.1989 0.059 Uiso 1 1 calc GR . . . .
H42C H 0.8596 0.6448 0.1992 0.059 Uiso 1 1 calc GR . . . .
C43 C 0.7660(4) 0.6320(3) 0.2600(3) 0.036(2) Uani 1 1 d . U . . .
H43A H 0.7475 0.6113 0.2706 0.053 Uiso 1 1 calc GR . . . .
H43B H 0.7375 0.6472 0.2491 0.053 Uiso 1 1 calc GR . . . .
H43C H 0.7859 0.6460 0.2773 0.053 Uiso 1 1 calc GR . . . .
C44 C 0.7790(5) 0.5907(3) 0.2106(3) 0.040(2) Uani 1 1 d . U . . .
H44A H 0.8043 0.5849 0.1916 0.061 Uiso 1 1 calc GR . . . .
H44B H 0.7435 0.6003 0.2017 0.061 Uiso 1 1 calc GR . . . .
H44C H 0.7714 0.5688 0.2236 0.061 Uiso 1 1 calc GR . . . .
C45 C 0.9744(4) 0.6819(3) 0.2968(3) 0.035(2) Uani 1 1 d . U . . .
H45A H 1.0053 0.6948 0.2850 0.042 Uiso 1 1 calc R . . . .
H45B H 0.9850 0.6799 0.3210 0.042 Uiso 1 1 calc R . . . .
C46 C 0.9217(5) 0.7042(3) 0.2942(3) 0.035(2) Uani 1 1 d . U . . .
C47 C 0.9168(5) 0.7305(3) 0.2690(3) 0.042(2) Uani 1 1 d . U . . .
H47 H 0.9477 0.7349 0.2543 0.050 Uiso 1 1 calc R . . . .
C48 C 0.8676(5) 0.7504(3) 0.2653(3) 0.050(3) Uani 1 1 d . U . . .
H48 H 0.8650 0.7686 0.2484 0.060 Uiso 1 1 calc R . . . .
C49 C 0.8232(5) 0.7436(3) 0.2861(3) 0.049(3) Uani 1 1 d . U . . .
H49 H 0.7895 0.7572 0.2835 0.059 Uiso 1 1 calc R . . . .
C50 C 0.8259(5) 0.7175(3) 0.3107(3) 0.045(3) Uani 1 1 d . U . . .
H50 H 0.7942 0.7127 0.3247 0.054 Uiso 1 1 calc R . . . .
C51 C 0.8762(5) 0.6980(3) 0.3149(3) 0.034(2) Uani 1 1 d . U . . .
C52 C 0.8905(5) 0.6826(3) 0.3765(3) 0.036(2) Uani 1 1 d . U . . .
C53 C 0.9469(5) 0.7024(3) 0.3778(3) 0.043(3) Uani 1 1 d . U . . .
H53A H 0.9773 0.6859 0.3714 0.065 Uiso 1 1 calc GR . . . .
H53B H 0.9534 0.7112 0.4009 0.065 Uiso 1 1 calc GR . . . .
H53C H 0.9460 0.7228 0.3621 0.065 Uiso 1 1 calc GR . . . .
C54 C 0.8931(5) 0.6492(3) 0.3994(3) 0.038(2) Uani 1 1 d . U . . .
H54A H 0.8561 0.6374 0.3996 0.057 Uiso 1 1 calc GR . . . .
H54B H 0.9031 0.6565 0.4225 0.057 Uiso 1 1 calc GR . . . .
H54C H 0.9216 0.6325 0.3907 0.057 Uiso 1 1 calc GR . . . .
C55 C 0.8443(5) 0.7078(3) 0.3897(3) 0.044(3) Uani 1 1 d . U . . .
H55A H 0.8455 0.7305 0.3771 0.065 Uiso 1 1 calc GR . . . .
H55B H 0.8506 0.7125 0.4139 0.065 Uiso 1 1 calc GR . . . .
H55C H 0.8074 0.6964 0.3866 0.065 Uiso 1 1 calc GR . . . .
C56 C 1.0253(4) 0.6275(3) 0.2862(3) 0.033(2) Uani 1 1 d . U . . .
H56A H 1.0542 0.6418 0.2741 0.039 Uiso 1 1 calc R . . . .
H56B H 1.0235 0.6036 0.2753 0.039 Uiso 1 1 calc R . . . .
C57 C 1.0437(4) 0.6229(3) 0.3230(3) 0.036(2) Uani 1 1 d . U . . .
C58 C 1.0831(5) 0.6456(3) 0.3374(3) 0.041(2) Uani 1 1 d . U . . .
H58 H 1.1012 0.6630 0.3235 0.049 Uiso 1 1 calc R . . . .
C59 C 1.0968(5) 0.6438(3) 0.3714(3) 0.046(3) Uani 1 1 d . U . . .
H59 H 1.1244 0.6596 0.3805 0.055 Uiso 1 1 calc R . . . .
C60 C 1.0706(5) 0.6191(3) 0.3921(3) 0.045(3) Uani 1 1 d . U . . .
H60 H 1.0796 0.6181 0.4155 0.054 Uiso 1 1 calc R . . . .
C61 C 1.0308(4) 0.5956(3) 0.3784(3) 0.036(2) Uani 1 1 d . U . . .
H61 H 1.0124 0.5786 0.3927 0.043 Uiso 1 1 calc R . . . .
C62 C 1.0178(4) 0.5968(3) 0.3437(3) 0.0301(19) Uani 1 1 d . U . . .
C63 C 0.9964(4) 0.5354(2) 0.3210(3) 0.032(2) Uani 1 1 d . U . . .
C64 C 1.0419(5) 0.5384(3) 0.2938(3) 0.043(3) Uani 1 1 d . U . . .
H64A H 1.0257 0.5490 0.2733 0.065 Uiso 1 1 calc GR . . . .
H64B H 1.0566 0.5144 0.2886 0.065 Uiso 1 1 calc GR . . . .
H64C H 1.0726 0.5537 0.3021 0.065 Uiso 1 1 calc GR . . . .
C65 C 0.9468(4) 0.5148(3) 0.3065(3) 0.035(2) Uani 1 1 d . U . . .
H65A H 0.9182 0.5114 0.3242 0.052 Uiso 1 1 calc GR . . . .
H65B H 0.9596 0.4914 0.2983 0.052 Uiso 1 1 calc GR . . . .
H65C H 0.9303 0.5284 0.2877 0.052 Uiso 1 1 calc GR . . . .
C66 C 1.0197(5) 0.5155(3) 0.3520(3) 0.040(3) Uani 1 1 d . U . . .
H66A H 1.0541 0.5274 0.3599 0.060 Uiso 1 1 calc GR . . . .
H66B H 1.0284 0.4906 0.3458 0.060 Uiso 1 1 calc GR . . . .
H66C H 0.9914 0.5156 0.3701 0.060 Uiso 1 1 calc GR . . . .
Ce3 Ce 0.76351(2) 0.43666(2) 0.34462(2) 0.02840(13) Uani 1 1 d . U . . .
Cs3 Cs 0.84830(3) 0.52095(2) 0.39071(2) 0.03563(15) Uani 1 1 d . U . . .
O9 O 0.6959(3) 0.42771(19) 0.38469(18) 0.0378(16) Uani 1 1 d . U . . .
O10 O 0.7366(3) 0.45460(17) 0.29151(17) 0.0312(15) Uani 1 1 d . U . . .
O11 O 0.8512(3) 0.44634(18) 0.36639(18) 0.0341(15) Uani 1 1 d . U . . .
O12 O 0.7541(3) 0.48579(17) 0.35471(16) 0.0265(13) Uani 1 1 d . U . . .
N9 N 0.6794(4) 0.3951(2) 0.3669(2) 0.0387(19) Uani 1 1 d . U . . .
N10 N 0.7677(3) 0.4255(2) 0.2769(2) 0.0307(16) Uani 1 1 d . U . . .
N11 N 0.8571(4) 0.4088(2) 0.3731(2) 0.0340(17) Uani 1 1 d . U . . .
N12 N 0.7819(4) 0.3548(2) 0.3245(3) 0.041(2) Uani 1 1 d . U . . .
C67 C 0.7337(5) 0.3321(3) 0.3369(4) 0.050(3) Uani 1 1 d . U . . .
H67A H 0.6993 0.3388 0.3242 0.060 Uiso 1 1 calc R . . . .
H67B H 0.7421 0.3066 0.3316 0.060 Uiso 1 1 calc R . . . .
C68 C 0.7218(5) 0.3351(3) 0.3735(4) 0.059(3) Uani 1 1 d . U . . .
C69 C 0.7380(6) 0.3061(4) 0.3946(5) 0.079(4) Uani 1 1 d . U . . .
H69 H 0.7543 0.2850 0.3851 0.095 Uiso 1 1 calc R . . . .
C70 C 0.7301(8) 0.3088(5) 0.4283(5) 0.102(5) Uani 1 1 d . U . . .
H70 H 0.7424 0.2896 0.4424 0.123 Uiso 1 1 calc R . . . .
C71 C 0.7049(7) 0.3383(5) 0.4429(5) 0.091(5) Uani 1 1 d . U . . .
H71 H 0.6982 0.3392 0.4667 0.109 Uiso 1 1 calc R . . . .
C72 C 0.6896(6) 0.3667(4) 0.4221(4) 0.067(3) Uani 1 1 d . U . . .
H72 H 0.6744 0.3879 0.4319 0.080 Uiso 1 1 calc R . . . .
C73 C 0.6957(5) 0.3647(3) 0.3875(4) 0.056(3) Uani 1 1 d . U . . .
C74 C 0.6182(5) 0.3980(3) 0.3582(3) 0.043(2) Uani 1 1 d . U . . .
C75 C 0.5990(5) 0.3641(3) 0.3392(4) 0.056(3) Uani 1 1 d . U . . .
H75A H 0.6211 0.3613 0.3184 0.084 Uiso 1 1 calc GR . . . .
H75B H 0.5589 0.3662 0.3335 0.084 Uiso 1 1 calc GR . . . .
H75C H 0.6046 0.3430 0.3538 0.084 Uiso 1 1 calc GR . . . .
C76 C 0.6100(4) 0.4300(3) 0.3350(3) 0.037(2) Uani 1 1 d . U . . .
H76A H 0.6202 0.4521 0.3472 0.055 Uiso 1 1 calc GR . . . .
H76B H 0.5705 0.4313 0.3279 0.055 Uiso 1 1 calc GR . . . .
H76C H 0.6342 0.4274 0.3150 0.055 Uiso 1 1 calc GR . . . .
C77 C 0.5815(5) 0.4034(4) 0.3899(3) 0.060(3) Uani 1 1 d . U . . .
H77A H 0.5835 0.3819 0.4042 0.090 Uiso 1 1 calc GR . . . .
H77B H 0.5423 0.4076 0.3830 0.090 Uiso 1 1 calc GR . . . .
H77C H 0.5953 0.4242 0.4027 0.090 Uiso 1 1 calc GR . . . .
C78 C 0.7875(5) 0.3499(3) 0.2874(3) 0.046(2) Uani 1 1 d . U . . .
H78A H 0.7924 0.3240 0.2826 0.056 Uiso 1 1 calc R . . . .
H78B H 0.8219 0.3625 0.2797 0.056 Uiso 1 1 calc R . . . .
C79 C 0.7381(5) 0.3636(3) 0.2676(3) 0.045(3) Uani 1 1 d . U . . .
C80 C 0.6970(5) 0.3399(3) 0.2545(4) 0.059(4) Uani 1 1 d . U . . .
H80 H 0.7032 0.3148 0.2568 0.071 Uiso 1 1 calc R . . . .
C81 C 0.6491(5) 0.3510(3) 0.2387(4) 0.058(3) Uani 1 1 d . U . . .
H81 H 0.6235 0.3337 0.2298 0.070 Uiso 1 1 calc R . . . .
C82 C 0.6375(5) 0.3877(3) 0.2356(4) 0.055(3) Uani 1 1 d . U . . .
H82 H 0.6034 0.3959 0.2255 0.067 Uiso 1 1 calc R . . . .
C83 C 0.6772(5) 0.4119(3) 0.2477(3) 0.045(3) Uani 1 1 d . U . . .
H83 H 0.6705 0.4369 0.2453 0.054 Uiso 1 1 calc R . . . .
C84 C 0.7258(4) 0.4006(3) 0.2629(3) 0.034(2) Uani 1 1 d . U . . .
C85 C 0.8082(4) 0.4410(3) 0.2506(3) 0.032(2) Uani 1 1 d . U . . .
C86 C 0.8395(5) 0.4103(3) 0.2331(3) 0.044(3) Uani 1 1 d . U . . .
H86A H 0.8632 0.3977 0.2497 0.066 Uiso 1 1 calc GR . . . .
H86B H 0.8632 0.4200 0.2150 0.066 Uiso 1 1 calc GR . . . .
H86C H 0.8121 0.3933 0.2235 0.066 Uiso 1 1 calc GR . . . .
C87 C 0.8502(4) 0.4646(3) 0.2698(3) 0.034(2) Uani 1 1 d . U . . .
H87A H 0.8302 0.4851 0.2798 0.052 Uiso 1 1 calc GR . . . .
H87B H 0.8791 0.4733 0.2541 0.052 Uiso 1 1 calc GR . . . .
H87C H 0.8680 0.4505 0.2879 0.052 Uiso 1 1 calc GR . . . .
C88 C 0.7770(5) 0.4634(3) 0.2242(3) 0.042(3) Uani 1 1 d . U . . .
H88A H 0.7492 0.4484 0.2125 0.063 Uiso 1 1 calc GR . . . .
H88B H 0.8041 0.4729 0.2077 0.063 Uiso 1 1 calc GR . . . .
H88C H 0.7578 0.4835 0.2354 0.063 Uiso 1 1 calc GR . . . .
C89 C 0.8354(5) 0.3408(3) 0.3396(3) 0.047(3) Uani 1 1 d . U . . .
H89A H 0.8420 0.3162 0.3311 0.056 Uiso 1 1 calc R . . . .
H89B H 0.8308 0.3393 0.3645 0.056 Uiso 1 1 calc R . . . .
C90 C 0.8871(4) 0.3636(3) 0.3319(3) 0.036(2) Uani 1 1 d . U . . .
C91 C 0.9235(5) 0.3510(3) 0.3068(3) 0.045(3) Uani 1 1 d . U . . .
H91 H 0.9170 0.3282 0.2966 0.055 Uiso 1 1 calc R . . . .
C92 C 0.9687(5) 0.3715(3) 0.2971(3) 0.047(3) Uani 1 1 d . U . . .
H92 H 0.9932 0.3630 0.2798 0.056 Uiso 1 1 calc R . . . .
C93 C 0.9788(5) 0.4045(3) 0.3122(3) 0.039(2) Uani 1 1 d . U . . .
H93 H 1.0098 0.4189 0.3053 0.047 Uiso 1 1 calc R . . . .
C94 C 0.9425(4) 0.4160(3) 0.3379(3) 0.038(2) Uani 1 1 d . U . . .
H94 H 0.9491 0.4386 0.3485 0.045 Uiso 1 1 calc R . . . .
C95 C 0.8974(4) 0.3955(3) 0.3483(3) 0.034(2) Uani 1 1 d . U . . .
C96 C 0.8749(5) 0.4042(3) 0.4090(3) 0.050(3) Uani 1 1 d . U . . .
C97 C 0.8811(6) 0.3644(3) 0.4172(3) 0.061(3) Uani 1 1 d . U . . .
H97A H 0.8439 0.3529 0.4166 0.091 Uiso 1 1 calc GR . . . .
H97B H 0.8975 0.3616 0.4399 0.091 Uiso 1 1 calc GR . . . .
H97C H 0.9058 0.3530 0.4004 0.091 Uiso 1 1 calc GR . . . .
C98 C 0.8279(5) 0.4201(3) 0.4309(3) 0.048(3) Uani 1 1 d . U . . .
H98A H 0.8273 0.4463 0.4282 0.072 Uiso 1 1 calc GR . . . .
H98B H 0.8348 0.4141 0.4547 0.072 Uiso 1 1 calc GR . . . .
H98C H 0.7915 0.4101 0.4238 0.072 Uiso 1 1 calc GR . . . .
C99 C 0.9308(5) 0.4233(4) 0.4169(3) 0.057(3) Uani 1 1 d . U . . .
H99A H 0.9599 0.4151 0.4011 0.086 Uiso 1 1 calc GR . . . .
H99B H 0.9423 0.4177 0.4401 0.086 Uiso 1 1 calc GR . . . .
H99C H 0.9258 0.4494 0.4145 0.086 Uiso 1 1 calc GR . . . .
Ce4 Ce 0.58585(2) 0.58099(2) 0.33544(2) 0.02908(13) Uani 1 1 d . U . . .
Cs4 Cs 0.73243(3) 0.61770(2) 0.38218(2) 0.03098(14) Uani 1 1 d . U . . .
O13 O 0.6187(3) 0.57034(19) 0.28220(18) 0.0361(16) Uani 1 1 d . U . . .
O14 O 0.5572(3) 0.53357(18) 0.36703(17) 0.0307(15) Uani 1 1 d . U . . .
O15 O 0.6125(3) 0.63283(18) 0.36177(18) 0.0367(16) Uani 1 1 d . U . . .
O16 O 0.6579(3) 0.56573(17) 0.34895(16) 0.0292(14) Uani 1 1 d . U . . .
N13 N 0.5623(4) 0.5649(2) 0.2697(2) 0.0347(17) Uani 1 1 d . U . . .
N14 N 0.5039(3) 0.5512(2) 0.3727(2) 0.0321(17) Uani 1 1 d . U . . .
N15 N 0.5723(4) 0.6532(2) 0.3418(2) 0.0394(19) Uani 1 1 d . U . . .
N16 N 0.4625(4) 0.6061(2) 0.3133(2) 0.040(2) Uani 1 1 d . U . . .
C100 C 0.4518(5) 0.5967(3) 0.2770(3) 0.041(2) Uani 1 1 d . U . . .
H10D H 0.4140 0.6057 0.2705 0.049 Uiso 1 1 calc R . . . .
H10E H 0.4514 0.5702 0.2747 0.049 Uiso 1 1 calc R . . . .
C101 C 0.4949(5) 0.6120(3) 0.2528(3) 0.048(3) Uani 1 1 d . U . . .
C102 C 0.4822(6) 0.6426(4) 0.2340(3) 0.059(3) Uani 1 1 d . U . . .
H102 H 0.4462 0.6534 0.2362 0.070 Uiso 1 1 calc R . . . .
C103 C 0.5210(7) 0.6573(4) 0.2122(4) 0.071(4) Uani 1 1 d . U . . .
H103 H 0.5114 0.6779 0.1991 0.085 Uiso 1 1 calc R . . . .
C104 C 0.5742(6) 0.6421(3) 0.2093(3) 0.057(3) Uani 1 1 d . U . . .
H104 H 0.6012 0.6526 0.1946 0.069 Uiso 1 1 calc R . . . .
C105 C 0.5882(6) 0.6115(3) 0.2277(3) 0.049(3) Uani 1 1 d . U . . .
H105 H 0.6248 0.6013 0.2257 0.059 Uiso 1 1 calc R . . . .
C106 C 0.5483(5) 0.5959(3) 0.2491(3) 0.040(2) Uani 1 1 d . U . . .
C107 C 0.5606(4) 0.5293(3) 0.2517(3) 0.031(2) Uani 1 1 d . U . . .
C108 C 0.5013(5) 0.5222(3) 0.2374(3) 0.045(3) Uani 1 1 d . U . . .
H10F H 0.4741 0.5208 0.2561 0.067 Uiso 1 1 calc GR . . . .
H10G H 0.5013 0.4995 0.2248 0.067 Uiso 1 1 calc GR . . . .
H10H H 0.4907 0.5419 0.2221 0.067 Uiso 1 1 calc GR . . . .
C109 C 0.5729(5) 0.5005(3) 0.2787(3) 0.043(3) Uani 1 1 d . U . . .
H10I H 0.6133 0.5006 0.2842 0.065 Uiso 1 1 calc GR . . . .
H10J H 0.5623 0.4768 0.2699 0.065 Uiso 1 1 calc GR . . . .
H10K H 0.5511 0.5056 0.2992 0.065 Uiso 1 1 calc GR . . . .
C110 C 0.6036(5) 0.5265(3) 0.2236(3) 0.045(3) Uani 1 1 d . U . . .
H11D H 0.5935 0.5431 0.2053 0.068 Uiso 1 1 calc GR . . . .
H11E H 0.6043 0.5018 0.2148 0.068 Uiso 1 1 calc GR . . . .
H11F H 0.6410 0.5327 0.2324 0.068 Uiso 1 1 calc GR . . . .
C111 C 0.4183(5) 0.5889(3) 0.3342(3) 0.046(3) Uani 1 1 d . U . . .
H11G H 0.3810 0.5960 0.3252 0.055 Uiso 1 1 calc R . . . .
H11H H 0.4211 0.5984 0.3576 0.055 Uiso 1 1 calc R . . . .
C112 C 0.4211(5) 0.5486(3) 0.3356(3) 0.042(2) Uani 1 1 d . U . . .
C113 C 0.3807(5) 0.5286(3) 0.3180(3) 0.052(3) Uani 1 1 d . U . . .
H113 H 0.3519 0.5407 0.3058 0.062 Uiso 1 1 calc R . . . .
C114 C 0.3820(6) 0.4906(3) 0.3181(3) 0.056(3) Uani 1 1 d . U . . .
H114 H 0.3551 0.4770 0.3057 0.067 Uiso 1 1 calc R . . . .
C115 C 0.4240(5) 0.4738(3) 0.3370(3) 0.046(3) Uani 1 1 d . U . . .
H115 H 0.4245 0.4483 0.3381 0.055 Uiso 1 1 calc R . . . .
C116 C 0.4641(5) 0.4925(3) 0.3538(3) 0.041(2) Uani 1 1 d . U . . .
H116 H 0.4936 0.4802 0.3653 0.050 Uiso 1 1 calc R . . . .
C117 C 0.4623(4) 0.5305(3) 0.3544(3) 0.035(2) Uani 1 1 d . U . . .
C118 C 0.4939(5) 0.5546(3) 0.4107(3) 0.037(2) Uani 1 1 d . U . . .
C119 C 0.4388(5) 0.5743(3) 0.4171(3) 0.047(3) Uani 1 1 d . U . . .
H11I H 0.4412 0.5987 0.4079 0.070 Uiso 1 1 calc GR . . . .
H11J H 0.4319 0.5755 0.4416 0.070 Uiso 1 1 calc GR . . . .
H11K H 0.4079 0.5613 0.4061 0.070 Uiso 1 1 calc GR . . . .
C120 C 0.5432(5) 0.5770(3) 0.4242(3) 0.041(2) Uani 1 1 d . U . . .
H12C H 0.5786 0.5640 0.4205 0.061 Uiso 1 1 calc GR . . . .
H12D H 0.5380 0.5812 0.4486 0.061 Uiso 1 1 calc GR . . . .
H12E H 0.5445 0.6001 0.4123 0.061 Uiso 1 1 calc GR . . . .
C121 C 0.4939(5) 0.5177(3) 0.4283(3) 0.038(2) Uani 1 1 d . U . . .
H12F H 0.4595 0.5045 0.4222 0.057 Uiso 1 1 calc GR . . . .
H12G H 0.4952 0.5210 0.4529 0.057 Uiso 1 1 calc GR . . . .
H12H H 0.5270 0.5039 0.4210 0.057 Uiso 1 1 calc GR . . . .
C122 C 0.4577(5) 0.6459(3) 0.3175(3) 0.044(2) Uani 1 1 d . U . . .
H12I H 0.4189 0.6534 0.3115 0.053 Uiso 1 1 calc R . . . .
H12J H 0.4838 0.6578 0.3014 0.053 Uiso 1 1 calc R . . . .
C123 C 0.4707(5) 0.6587(3) 0.3526(3) 0.045(2) Uani 1 1 d . U . . .
C124 C 0.4277(6) 0.6667(3) 0.3759(3) 0.054(3) Uani 1 1 d . U . . .
H124 H 0.3895 0.6650 0.3687 0.064 Uiso 1 1 calc R . . . .
C125 C 0.4389(6) 0.6768(3) 0.4086(4) 0.057(3) Uani 1 1 d . U . . .
H125 H 0.4087 0.6810 0.4239 0.069 Uiso 1 1 calc R . . . .
C126 C 0.4934(6) 0.6808(3) 0.4193(4) 0.057(3) Uani 1 1 d . U . . .
H126 H 0.5010 0.6885 0.4419 0.068 Uiso 1 1 calc R . . . .
C127 C 0.5376(6) 0.6738(3) 0.3974(3) 0.048(3) Uani 1 1 d . U . . .
H127 H 0.5755 0.6765 0.4049 0.057 Uiso 1 1 calc R . . . .
C128 C 0.5266(5) 0.6626(3) 0.3642(3) 0.043(2) Uani 1 1 d . U . . .
C129 C 0.6038(5) 0.6842(3) 0.3260(3) 0.046(2) Uani 1 1 d . U . . .
C130 C 0.5617(6) 0.7061(3) 0.3034(3) 0.056(3) Uani 1 1 d . U . . .
H13A H 0.5458 0.6904 0.2859 0.084 Uiso 1 1 calc GR . . . .
H13B H 0.5818 0.7261 0.2925 0.084 Uiso 1 1 calc GR . . . .
H13C H 0.5312 0.7157 0.3175 0.084 Uiso 1 1 calc GR . . . .
C131 C 0.6490(5) 0.6669(3) 0.3029(3) 0.040(2) Uani 1 1 d . U . . .
H13D H 0.6769 0.6543 0.3169 0.060 Uiso 1 1 calc GR . . . .
H13E H 0.6678 0.6856 0.2896 0.060 Uiso 1 1 calc GR . . . .
H13F H 0.6308 0.6497 0.2875 0.060 Uiso 1 1 calc GR . . . .
C132 C 0.6310(6) 0.7087(3) 0.3515(3) 0.061(3) Uani 1 1 d . U . . .
H13G H 0.6017 0.7207 0.3649 0.091 Uiso 1 1 calc GR . . . .
H13H H 0.6537 0.7268 0.3396 0.091 Uiso 1 1 calc GR . . . .
H13I H 0.6554 0.6946 0.3666 0.091 Uiso 1 1 calc GR . . . .
Ce5 Ce 1.08292(2) 0.37937(2) 0.12242(2) 0.02871(13) Uani 1 1 d . U . . .
Cs5 Cs 1.22892(3) 0.42629(2) 0.16155(2) 0.03350(15) Uani 1 1 d . U . . .
O17 O 1.1142(3) 0.39028(19) 0.17607(18) 0.0357(16) Uani 1 1 d . U . . .
O18 O 1.1086(3) 0.32863(17) 0.09490(17) 0.0335(15) Uani 1 1 d . U . . .
O19 O 1.0546(3) 0.42614(19) 0.08983(17) 0.0356(16) Uani 1 1 d . U . . .
O20 O 1.1561(3) 0.39519(17) 0.11012(17) 0.0311(14) Uani 1 1 d . U . . .
N17 N 1.0572(3) 0.3951(2) 0.1874(2) 0.0296(16) Uani 1 1 d . U . . .
N18 N 1.0715(4) 0.3075(2) 0.1159(2) 0.0325(17) Uani 1 1 d . U . . .
N19 N 1.0012(3) 0.4088(2) 0.0840(2) 0.0340(17) Uani 1 1 d . U . . .
N20 N 0.9608(3) 0.3516(2) 0.1431(2) 0.0339(18) Uani 1 1 d . U . . .
C133 C 0.9480(4) 0.3619(3) 0.1787(3) 0.032(2) Uani 1 1 d . U . . .
H13J H 0.9099 0.3529 0.1848 0.038 Uiso 1 1 calc R . . . .
H13K H 0.9474 0.3884 0.1806 0.038 Uiso 1 1 calc R . . . .
C134 C 0.9900(4) 0.3470(3) 0.2032(2) 0.0297(19) Uani 1 1 d . U . . .
C135 C 0.9787(5) 0.3166(3) 0.2226(3) 0.041(2) Uani 1 1 d . U . . .
H135 H 0.9425 0.3058 0.2210 0.050 Uiso 1 1 calc R . . . .
C136 C 1.0182(5) 0.3015(3) 0.2442(3) 0.043(2) Uani 1 1 d . U . . .
H136 H 1.0093 0.2803 0.2565 0.052 Uiso 1 1 calc R . . . .
C137 C 1.0708(5) 0.3174(3) 0.2478(3) 0.040(2) Uani 1 1 d . U . . .
H137 H 1.0981 0.3072 0.2625 0.048 Uiso 1 1 calc R . . . .
C138 C 1.0832(5) 0.3484(3) 0.2298(3) 0.035(2) Uani 1 1 d . U . . .
H138 H 1.1193 0.3592 0.2320 0.042 Uiso 1 1 calc R . . . .
C139 C 1.0430(4) 0.3641(3) 0.2081(2) 0.0300(19) Uani 1 1 d . U . . .
C140 C 1.0538(5) 0.4309(3) 0.2057(3) 0.035(2) Uani 1 1 d . U . . .
C141 C 0.9937(5) 0.4377(3) 0.2180(3) 0.042(2) Uani 1 1 d . U . . .
H14A H 0.9680 0.4378 0.1986 0.062 Uiso 1 1 calc GR . . . .
H14B H 0.9920 0.4609 0.2296 0.062 Uiso 1 1 calc GR . . . .
H14C H 0.9826 0.4186 0.2338 0.062 Uiso 1 1 calc GR . . . .
C142 C 1.0691(5) 0.4598(3) 0.1793(3) 0.039(2) Uani 1 1 d . U . . .
H14D H 1.1093 0.4580 0.1738 0.059 Uiso 1 1 calc GR . . . .
H14E H 1.0611 0.4837 0.1886 0.059 Uiso 1 1 calc GR . . . .
H14F H 1.0466 0.4561 0.1588 0.059 Uiso 1 1 calc GR . . . .
C143 C 1.0935(5) 0.4332(3) 0.2359(3) 0.037(2) Uani 1 1 d . U . . .
H14G H 1.0812 0.4163 0.2535 0.056 Uiso 1 1 calc GR . . . .
H14H H 1.0931 0.4577 0.2450 0.056 Uiso 1 1 calc GR . . . .
H14I H 1.1319 0.4270 0.2287 0.056 Uiso 1 1 calc GR . . . .
C144 C 0.9553(5) 0.3121(3) 0.1399(3) 0.040(2) Uani 1 1 d . U . . .
H14J H 0.9160 0.3054 0.1453 0.048 Uiso 1 1 calc R . . . .
H14K H 0.9800 0.3007 0.1571 0.048 Uiso 1 1 calc R . . . .
C145 C 0.9701(5) 0.2971(3) 0.1057(3) 0.042(2) Uani 1 1 d . U . . .
C146 C 0.9278(5) 0.2850(3) 0.0844(3) 0.049(3) Uani 1 1 d . U . . .
H146 H 0.8899 0.2854 0.0922 0.059 Uiso 1 1 calc R . . . .
C147 C 0.9387(6) 0.2723(3) 0.0520(3) 0.058(3) Uani 1 1 d . U . . .
H147 H 0.9090 0.2643 0.0377 0.070 Uiso 1 1 calc R . . . .
C148 C 0.9940(6) 0.2716(3) 0.0414(3) 0.053(3) Uani 1 1 d . U . . .
H148 H 1.0023 0.2629 0.0193 0.064 Uiso 1 1 calc R . . . .
C149 C 1.0372(5) 0.2832(3) 0.0616(3) 0.043(2) Uani 1 1 d . U . . .
H149 H 1.0748 0.2831 0.0533 0.051 Uiso 1 1 calc R . . . .
C150 C 1.0261(5) 0.2950(3) 0.0944(3) 0.038(2) Uani 1 1 d . U . . .
C151 C 1.1054(5) 0.2791(3) 0.1337(3) 0.034(2) Uani 1 1 d . U . . .
C152 C 1.0661(5) 0.2556(3) 0.1549(3) 0.039(2) Uani 1 1 d . U . . .
H15A H 1.0512 0.2696 0.1739 0.059 Uiso 1 1 calc GR . . . .
H15B H 1.0871 0.2349 0.1636 0.059 Uiso 1 1 calc GR . . . .
H15C H 1.0348 0.2471 0.1407 0.059 Uiso 1 1 calc GR . . . .
C153 C 1.1456(5) 0.2984(3) 0.1575(3) 0.037(2) Uani 1 1 d . U . . .
H15D H 1.1699 0.3146 0.1445 0.056 Uiso 1 1 calc GR . . . .
H15E H 1.1689 0.2807 0.1695 0.056 Uiso 1 1 calc GR . . . .
H15F H 1.1239 0.3124 0.1740 0.056 Uiso 1 1 calc GR . . . .
C154 C 1.1377(5) 0.2561(3) 0.1088(3) 0.045(3) Uani 1 1 d . U . . .
H15G H 1.1111 0.2445 0.0932 0.067 Uiso 1 1 calc GR . . . .
H15H H 1.1589 0.2377 0.1212 0.067 Uiso 1 1 calc GR . . . .
H15I H 1.1638 0.2712 0.0959 0.067 Uiso 1 1 calc GR . . . .
C155 C 0.9168(5) 0.3680(3) 0.1215(3) 0.044(2) Uani 1 1 d . U . . .
H15J H 0.8794 0.3601 0.1298 0.053 Uiso 1 1 calc R . . . .
H15K H 0.9213 0.3588 0.0981 0.053 Uiso 1 1 calc R . . . .
C156 C 0.9184(5) 0.4089(3) 0.1207(3) 0.040(2) Uani 1 1 d . U . . .
C157 C 0.8778(5) 0.4281(3) 0.1393(3) 0.046(3) Uani 1 1 d . U . . .
H157 H 0.8485 0.4154 0.1506 0.055 Uiso 1 1 calc R . . . .
C158 C 0.8798(5) 0.4655(3) 0.1415(3) 0.050(3) Uani 1 1 d . U . . .
H158 H 0.8520 0.4782 0.1540 0.061 Uiso 1 1 calc R . . . .
C159 C 0.9230(5) 0.4838(4) 0.1253(3) 0.049(3) Uani 1 1 d . U . . .
H159 H 0.9252 0.5092 0.1272 0.059 Uiso 1 1 calc R . . . .
C160 C 0.9622(5) 0.4660(3) 0.1066(3) 0.043(2) Uani 1 1 d . U . . .
H160 H 0.9915 0.4791 0.0957 0.052 Uiso 1 1 calc R . . . .
C161 C 0.9598(4) 0.4284(3) 0.1034(3) 0.035(2) Uani 1 1 d . U . . .
C162 C 0.9916(5) 0.4071(3) 0.0460(3) 0.041(2) Uani 1 1 d . U . . .
C163 C 0.9326(5) 0.3910(4) 0.0387(3) 0.053(3) Uani 1 1 d . U . . .
H16A H 0.9309 0.3664 0.0475 0.080 Uiso 1 1 calc GR . . . .
H16B H 0.9261 0.3906 0.0142 0.080 Uiso 1 1 calc GR . . . .
H16C H 0.9037 0.4057 0.0497 0.080 Uiso 1 1 calc GR . . . .
C164 C 1.0355(4) 0.3829(3) 0.0313(3) 0.037(2) Uani 1 1 d . U . . .
H16D H 1.0728 0.3938 0.0344 0.055 Uiso 1 1 calc GR . . . .
H16E H 1.0281 0.3794 0.0071 0.055 Uiso 1 1 calc GR . . . .
H16F H 1.0344 0.3596 0.0429 0.055 Uiso 1 1 calc GR . . . .
C165 C 0.9940(5) 0.4455(3) 0.0299(3) 0.048(3) Uani 1 1 d . U . . .
H16G H 0.9639 0.4604 0.0394 0.072 Uiso 1 1 calc GR . . . .
H16H H 0.9892 0.4436 0.0053 0.072 Uiso 1 1 calc GR . . . .
H16I H 1.0307 0.4565 0.0349 0.072 Uiso 1 1 calc GR . . . .
Ce6 Ce 1.36299(2) 0.35561(2) 0.14659(2) 0.03052(13) Uani 1 1 d . U . . .
Cs6 Cs 1.23094(3) 0.34081(2) 0.07971(2) 0.03131(14) Uani 1 1 d . U . . .
O21 O 1.3280(3) 0.38655(18) 0.19168(18) 0.0335(15) Uani 1 1 d . U . . .
O22 O 1.3143(3) 0.30675(17) 0.12771(18) 0.0352(16) Uani 1 1 d . U . . .
O23 O 1.4257(3) 0.38111(17) 0.11043(18) 0.0344(15) Uani 1 1 d . U . . .
O24 O 1.3093(3) 0.38198(18) 0.12225(17) 0.0324(15) Uani 1 1 d . U . . .
N21 N 1.3466(4) 0.3590(2) 0.2140(2) 0.0328(17) Uani 1 1 d . U . . .
N22 N 1.3637(4) 0.2853(2) 0.1311(2) 0.0369(18) Uani 1 1 d . U . . .
N23 N 1.4685(4) 0.3782(2) 0.1358(2) 0.0351(18) Uani 1 1 d . U . . .
N24 N 1.4553(4) 0.3116(2) 0.1900(2) 0.0332(18) Uani 1 1 d . U . . .
C166 C 1.4442(4) 0.3129(3) 0.2263(3) 0.034(2) Uani 1 1 d . U . . .
H16J H 1.4747 0.3001 0.2384 0.040 Uiso 1 1 calc R . . . .
H16K H 1.4084 0.3001 0.2310 0.040 Uiso 1 1 calc R . . . .
C167 C 1.4399(5) 0.3507(3) 0.2403(3) 0.035(2) Uani 1 1 d . U . . .
C168 C 1.4852(5) 0.3650(3) 0.2584(3) 0.046(3) Uani 1 1 d . U . . .
H168 H 1.5164 0.3500 0.2638 0.055 Uiso 1 1 calc R . . . .
C169 C 1.4856(6) 0.4003(3) 0.2687(3) 0.053(3) Uani 1 1 d . U . . .
H169 H 1.5166 0.4094 0.2814 0.063 Uiso 1 1 calc R . . . .
C170 C 1.4411(5) 0.4224(3) 0.2607(3) 0.048(3) Uani 1 1 d . U . . .
H170 H 1.4421 0.4470 0.2671 0.058 Uiso 1 1 calc R . . . .
C171 C 1.3947(5) 0.4091(3) 0.2432(3) 0.038(2) Uani 1 1 d . U . . .
H171 H 1.3639 0.4244 0.2378 0.046 Uiso 1 1 calc R . . . .
C172 C 1.3939(5) 0.3728(3) 0.2336(3) 0.036(2) Uani 1 1 d . U . . .
C173 C 1.2967(5) 0.3473(3) 0.2343(3) 0.039(2) Uani 1 1 d . U . . .
C174 C 1.3127(5) 0.3169(3) 0.2589(3) 0.047(3) Uani 1 1 d . U . . .
H17A H 1.3265 0.2962 0.2460 0.071 Uiso 1 1 calc GR . . . .
H17B H 1.2795 0.3098 0.2720 0.071 Uiso 1 1 calc GR . . . .
H17C H 1.3424 0.3253 0.2743 0.071 Uiso 1 1 calc GR . . . .
C175 C 1.2531(4) 0.3318(3) 0.2096(3) 0.033(2) Uani 1 1 d . U . . .
H17D H 1.2389 0.3510 0.1949 0.050 Uiso 1 1 calc GR . . . .
H17E H 1.2218 0.3213 0.2224 0.050 Uiso 1 1 calc GR . . . .
H17F H 1.2709 0.3131 0.1957 0.050 Uiso 1 1 calc GR . . . .
C176 C 1.2698(6) 0.3777(3) 0.2546(3) 0.052(3) Uani 1 1 d . U . . .
H17G H 1.2950 0.3846 0.2732 0.078 Uiso 1 1 calc GR . . . .
H17H H 1.2337 0.3695 0.2639 0.078 Uiso 1 1 calc GR . . . .
H17I H 1.2635 0.3985 0.2398 0.078 Uiso 1 1 calc GR . . . .
C177 C 1.4545(4) 0.2736(3) 0.1797(3) 0.036(2) Uani 1 1 d . U . . .
H17J H 1.4825 0.2603 0.1934 0.043 Uiso 1 1 calc R . . . .
H17K H 1.4663 0.2719 0.1556 0.043 Uiso 1 1 calc R . . . .
C178 C 1.3975(5) 0.2557(3) 0.1836(3) 0.036(2) Uani 1 1 d . U . . .
C179 C 1.3865(5) 0.2333(3) 0.2106(3) 0.039(2) Uani 1 1 d . U . . .
H179 H 1.4155 0.2286 0.2267 0.047 Uiso 1 1 calc R . . . .
C180 C 1.3331(5) 0.2172(3) 0.2149(3) 0.047(3) Uani 1 1 d . U . . .
H180 H 1.3260 0.2023 0.2340 0.056 Uiso 1 1 calc R . . . .
C181 C 1.2922(5) 0.2230(3) 0.1919(3) 0.050(3) Uani 1 1 d . U . . .
H181 H 1.2566 0.2116 0.1948 0.059 Uiso 1 1 calc R . . . .
C182 C 1.3009(5) 0.2450(3) 0.1644(3) 0.046(3) Uani 1 1 d . U . . .
H182 H 1.2709 0.2494 0.1489 0.055 Uiso 1 1 calc R . . . .
C183 C 1.3539(5) 0.2611(3) 0.1590(3) 0.040(2) Uani 1 1 d . U . . .
C184 C 1.3747(5) 0.2675(3) 0.0973(3) 0.041(2) Uani 1 1 d . U . . .
C185 C 1.4297(5) 0.2446(3) 0.1001(3) 0.052(3) Uani 1 1 d . U . . .
H18A H 1.4618 0.2605 0.1049 0.078 Uiso 1 1 calc GR . . . .
H18B H 1.4363 0.2320 0.0787 0.078 Uiso 1 1 calc GR . . . .
H18C H 1.4257 0.2271 0.1185 0.078 Uiso 1 1 calc GR . . . .
C186 C 1.3860(5) 0.2981(3) 0.0718(3) 0.045(3) Uani 1 1 d . U . . .
H18D H 1.3506 0.3106 0.0667 0.067 Uiso 1 1 calc GR . . . .
H18E H 1.4016 0.2880 0.0508 0.067 Uiso 1 1 calc GR . . . .
H18F H 1.4131 0.3151 0.0815 0.067 Uiso 1 1 calc GR . . . .
C187 C 1.3260(5) 0.2445(3) 0.0855(3) 0.051(3) Uani 1 1 d . U . . .
H18G H 1.3210 0.2243 0.1011 0.076 Uiso 1 1 calc GR . . . .
H18H H 1.3339 0.2353 0.0627 0.076 Uiso 1 1 calc GR . . . .
H18I H 1.2915 0.2589 0.0849 0.076 Uiso 1 1 calc GR . . . .
C188 C 1.5122(5) 0.3259(3) 0.1841(3) 0.042(2) Uani 1 1 d . U . . .
H18J H 1.5395 0.3109 0.1968 0.050 Uiso 1 1 calc R . . . .
H18K H 1.5141 0.3505 0.1937 0.050 Uiso 1 1 calc R . . . .
C189 C 1.5307(4) 0.3275(3) 0.1472(3) 0.040(2) Uani 1 1 d . U . . .
C190 C 1.5700(5) 0.3025(3) 0.1351(3) 0.049(3) Uani 1 1 d . U . . .
H190 H 1.5858 0.2858 0.1507 0.059 Uiso 1 1 calc R . . . .
C191 C 1.5865(5) 0.3011(3) 0.1023(3) 0.055(3) Uani 1 1 d . U . . .
H191 H 1.6139 0.2842 0.0949 0.065 Uiso 1 1 calc R . . . .
C192 C 1.5619(5) 0.3250(3) 0.0795(4) 0.057(3) Uani 1 1 d . U . . .
H192 H 1.5711 0.3238 0.0561 0.068 Uiso 1 1 calc R . . . .
C193 C 1.5248(5) 0.3502(3) 0.0908(3) 0.050(3) Uani 1 1 d . U . . .
H193 H 1.5093 0.3668 0.0751 0.060 Uiso 1 1 calc R . . . .
C194 C 1.5088(5) 0.3522(3) 0.1247(3) 0.039(2) Uani 1 1 d . U . . .
C195 C 1.4912(4) 0.4159(3) 0.1413(3) 0.035(2) Uani 1 1 d . U . . .
C196 C 1.5368(5) 0.4149(3) 0.1687(3) 0.047(3) Uani 1 1 d . U . . .
H19A H 1.5199 0.4082 0.1904 0.071 Uiso 1 1 calc GR . . . .
H19B H 1.5541 0.4388 0.1707 0.071 Uiso 1 1 calc GR . . . .
H19C H 1.5657 0.3973 0.1625 0.071 Uiso 1 1 calc GR . . . .
C197 C 1.4430(5) 0.4394(3) 0.1545(3) 0.041(2) Uani 1 1 d . U . . .
H19D H 1.4137 0.4413 0.1371 0.062 Uiso 1 1 calc GR . . . .
H19E H 1.4575 0.4634 0.1599 0.062 Uiso 1 1 calc GR . . . .
H19F H 1.4271 0.4285 0.1749 0.062 Uiso 1 1 calc GR . . . .
C198 C 1.5158(5) 0.4329(3) 0.1090(3) 0.044(3) Uani 1 1 d . U . . .
H19G H 1.5507 0.4204 0.1028 0.066 Uiso 1 1 calc GR . . . .
H19H H 1.5239 0.4583 0.1132 0.066 Uiso 1 1 calc GR . . . .
H19I H 1.4884 0.4307 0.0905 0.066 Uiso 1 1 calc GR . . . .
Ce7 Ce 1.25856(2) 0.38936(2) -0.01272(2) 0.03226(14) Uani 1 1 d . U . . .
Cs7 Cs 1.34886(3) 0.43184(2) 0.06932(2) 0.03778(16) Uani 1 1 d . U . . .
O25 O 1.3425(3) 0.4181(2) -0.0093(2) 0.0463(18) Uani 1 1 d . U . . .
O26 O 1.2543(3) 0.33096(19) 0.00427(18) 0.0368(16) Uani 1 1 d . U . . .
O27 O 1.1780(3) 0.4219(2) -0.01593(17) 0.0378(16) Uani 1 1 d . U . . .
O28 O 1.2534(3) 0.39991(17) 0.03400(17) 0.0305(14) Uani 1 1 d . U . . .
N25 N 1.3621(4) 0.3973(3) -0.0379(3) 0.052(2) Uani 1 1 d . U . . .
N26 N 1.2306(4) 0.3208(2) -0.0279(2) 0.0394(19) Uani 1 1 d . U . . .
N27 N 1.1919(4) 0.4314(3) -0.0501(2) 0.045(2) Uani 1 1 d . U . . .
N28 N 1.2671(5) 0.3712(3) -0.0927(2) 0.056(2) Uani 1 1 d . U . . .
C199 C 1.3256(6) 0.3747(4) -0.1047(4) 0.068(3) Uani 1 1 d . U . . .
H19J H 1.3268 0.3698 -0.1294 0.082 Uiso 1 1 calc R . . . .
H19K H 1.3494 0.3565 -0.0932 0.082 Uiso 1 1 calc R . . . .
C200 C 1.3495(6) 0.4113(4) -0.0981(4) 0.065(3) Uani 1 1 d . U . . .
C201 C 1.3546(7) 0.4355(5) -0.1244(4) 0.081(4) Uani 1 1 d . U . . .
H201 H 1.3449 0.4276 -0.1465 0.098 Uiso 1 1 calc R . . . .
C202 C 1.3729(7) 0.4702(5) -0.1205(4) 0.085(4) Uani 1 1 d . U . . .
H202 H 1.3744 0.4862 -0.1393 0.102 Uiso 1 1 calc R . . . .
C203 C 1.3891(7) 0.4813(4) -0.0880(4) 0.078(4) Uani 1 1 d . U . . .
H203 H 1.4019 0.5052 -0.0844 0.093 Uiso 1 1 calc R . . . .
C204 C 1.3864(6) 0.4573(4) -0.0613(4) 0.068(3) Uani 1 1 d . U . . .
H204 H 1.3980 0.4646 -0.0393 0.082 Uiso 1 1 calc R . . . .
C205 C 1.3667(5) 0.4225(4) -0.0663(4) 0.061(3) Uani 1 1 d . U . . .
C206 C 1.4168(5) 0.3796(4) -0.0277(4) 0.062(3) Uani 1 1 d . U . . .
C207 C 1.4401(7) 0.3571(5) -0.0575(4) 0.088(5) Uani 1 1 d . U . . .
H20D H 1.4123 0.3388 -0.0640 0.132 Uiso 1 1 calc GR . . . .
H20E H 1.4752 0.3452 -0.0505 0.132 Uiso 1 1 calc GR . . . .
H20F H 1.4476 0.3728 -0.0769 0.132 Uiso 1 1 calc GR . . . .
C208 C 1.4599(6) 0.4057(4) -0.0140(5) 0.092(5) Uani 1 1 d . U . . .
H20G H 1.4748 0.4203 -0.0326 0.138 Uiso 1 1 calc GR . . . .
H20H H 1.4908 0.3923 -0.0034 0.138 Uiso 1 1 calc GR . . . .
H20I H 1.4421 0.4214 0.0028 0.138 Uiso 1 1 calc GR . . . .
C209 C 1.4022(5) 0.3531(3) 0.0010(3) 0.051(3) Uani 1 1 d . U . . .
H20J H 1.3908 0.3666 0.0212 0.076 Uiso 1 1 calc GR . . . .
H20K H 1.4354 0.3384 0.0063 0.076 Uiso 1 1 calc GR . . . .
H20L H 1.3712 0.3375 -0.0062 0.076 Uiso 1 1 calc GR . . . .
C210 C 1.2471(6) 0.3334(4) -0.0991(3) 0.061(3) Uani 1 1 d . U . . .
H21D H 1.2068 0.3317 -0.0928 0.073 Uiso 1 1 calc R . . . .
H21E H 1.2500 0.3283 -0.1237 0.073 Uiso 1 1 calc R . . . .
C211 C 1.2787(5) 0.3056(4) -0.0804(3) 0.055(3) Uani 1 1 d . U . . .
C212 C 1.3203(6) 0.2841(4) -0.0967(4) 0.073(4) Uani 1 1 d . U . . .
H212 H 1.3263 0.2872 -0.1204 0.087 Uiso 1 1 calc R . . . .
C213 C 1.3515(6) 0.2594(4) -0.0799(4) 0.075(4) Uani 1 1 d . U . . .
H213 H 1.3777 0.2448 -0.0920 0.090 Uiso 1 1 calc R . . . .
C214 C 1.3453(6) 0.2553(4) -0.0457(4) 0.074(4) Uani 1 1 d . U . . .
H214 H 1.3686 0.2389 -0.0337 0.089 Uiso 1 1 calc R . . . .
C215 C 1.3048(5) 0.2754(3) -0.0285(4) 0.056(3) Uani 1 1 d . U . . .
H215 H 1.2999 0.2723 -0.0047 0.067 Uiso 1 1 calc R . . . .
C216 C 1.2717(5) 0.2998(3) -0.0461(3) 0.045(2) Uani 1 1 d . U . . .
C217 C 1.1738(5) 0.3027(3) -0.0212(3) 0.042(2) Uani 1 1 d . U . . .
C218 C 1.1472(5) 0.2902(4) -0.0543(3) 0.056(3) Uani 1 1 d . U . . .
H21F H 1.1391 0.3112 -0.0686 0.083 Uiso 1 1 calc GR . . . .
H21G H 1.1120 0.2774 -0.0495 0.083 Uiso 1 1 calc GR . . . .
H21H H 1.1733 0.2742 -0.0662 0.083 Uiso 1 1 calc GR . . . .
C219 C 1.1342(5) 0.3298(3) -0.0044(3) 0.041(3) Uani 1 1 d . U . . .
H21I H 1.1479 0.3354 0.0185 0.062 Uiso 1 1 calc GR . . . .
H21J H 1.0962 0.3196 -0.0029 0.062 Uiso 1 1 calc GR . . . .
H21K H 1.1331 0.3519 -0.0179 0.062 Uiso 1 1 calc GR . . . .
C220 C 1.1811(5) 0.2703(3) 0.0025(3) 0.049(3) Uani 1 1 d . U . . .
H22D H 1.2048 0.2522 -0.0086 0.074 Uiso 1 1 calc GR . . . .
H22E H 1.1440 0.2599 0.0075 0.074 Uiso 1 1 calc GR . . . .
H22F H 1.1990 0.2781 0.0236 0.074 Uiso 1 1 calc GR . . . .
C221 C 1.2312(6) 0.3969(4) -0.1117(3) 0.061(3) Uani 1 1 d . U . . .
H22G H 1.2333 0.3909 -0.1361 0.073 Uiso 1 1 calc R . . . .
H22H H 1.2467 0.4213 -0.1087 0.073 Uiso 1 1 calc R . . . .
C222 C 1.1690(6) 0.3972(4) -0.1011(3) 0.059(3) Uani 1 1 d . U . . .
C223 C 1.1281(7) 0.3800(5) -0.1215(4) 0.081(5) Uani 1 1 d . U . . .
H223 H 1.1396 0.3694 -0.1423 0.097 Uiso 1 1 calc R . . . .
C224 C 1.0722(7) 0.3783(5) -0.1122(4) 0.079(4) Uani 1 1 d . U . . .
H224 H 1.0452 0.3667 -0.1262 0.095 Uiso 1 1 calc R . . . .
C225 C 1.0562(6) 0.3940(4) -0.0818(3) 0.064(3) Uani 1 1 d . U . . .
H225 H 1.0179 0.3927 -0.0748 0.077 Uiso 1 1 calc R . . . .
C226 C 1.0946(5) 0.4112(4) -0.0619(3) 0.056(3) Uani 1 1 d . U . . .
H226 H 1.0830 0.4221 -0.0412 0.067 Uiso 1 1 calc R . . . .
C227 C 1.1507(5) 0.4130(3) -0.0717(3) 0.046(2) Uani 1 1 d . U . . .
C228 C 1.1932(5) 0.4715(3) -0.0530(3) 0.050(2) Uani 1 1 d . U . . .
C229 C 1.2092(6) 0.4821(4) -0.0894(3) 0.062(4) Uani 1 1 d . U . . .
H22I H 1.2482 0.4748 -0.0940 0.093 Uiso 1 1 calc GR . . . .
H22J H 1.2057 0.5082 -0.0921 0.093 Uiso 1 1 calc GR . . . .
H22K H 1.1839 0.4700 -0.1054 0.093 Uiso 1 1 calc GR . . . .
C230 C 1.2394(5) 0.4857(3) -0.0284(3) 0.053(3) Uani 1 1 d . U . . .
H23C H 1.2265 0.4830 -0.0050 0.079 Uiso 1 1 calc GR . . . .
H23D H 1.2467 0.5111 -0.0332 0.079 Uiso 1 1 calc GR . . . .
H23E H 1.2742 0.4718 -0.0317 0.079 Uiso 1 1 calc GR . . . .
C231 C 1.1366(5) 0.4896(4) -0.0435(3) 0.056(3) Uani 1 1 d . U . . .
H23F H 1.1069 0.4810 -0.0588 0.083 Uiso 1 1 calc GR . . . .
H23G H 1.1403 0.5157 -0.0456 0.083 Uiso 1 1 calc GR . . . .
H23H H 1.1268 0.4834 -0.0201 0.083 Uiso 1 1 calc GR . . . .
Ce8 Ce 1.26453(3) 0.52091(2) 0.11100(2) 0.03623(15) Uani 1 1 d . U . . .
Cs8 Cs 1.16423(3) 0.44943(2) 0.05665(2) 0.03352(15) Uani 1 1 d . U . . .
O29 O 1.1939(3) 0.5269(2) 0.07184(19) 0.0416(17) Uani 1 1 d . U . . .
O30 O 1.2391(3) 0.50834(19) 0.16541(19) 0.0411(17) Uani 1 1 d . U . . .
O31 O 1.3538(3) 0.5100(2) 0.0926(2) 0.0450(18) Uani 1 1 d . U . . .
O32 O 1.2562(3) 0.47109(18) 0.10291(18) 0.0349(15) Uani 1 1 d . U . . .
N29 N 1.1781(4) 0.5601(2) 0.0874(2) 0.0405(19) Uani 1 1 d . U . . .
N30 N 1.2704(4) 0.5381(2) 0.1776(2) 0.0409(19) Uani 1 1 d . U . . .
N31 N 1.3590(4) 0.5464(3) 0.0813(3) 0.051(2) Uani 1 1 d . U . . .
N32 N 1.2817(4) 0.6055(3) 0.1245(3) 0.051(2) Uani 1 1 d . U . . .
C232 C 1.2333(5) 0.6255(3) 0.1114(4) 0.060(3) Uani 1 1 d . U . . .
H23I H 1.2406 0.6515 0.1147 0.072 Uiso 1 1 calc R . . . .
H23J H 1.1998 0.6192 0.1252 0.072 Uiso 1 1 calc R . . . .
C233 C 1.2195(6) 0.6192(4) 0.0752(4) 0.068(3) Uani 1 1 d . U . . .
C234 C 1.2349(6) 0.6450(4) 0.0504(5) 0.079(4) Uani 1 1 d . U . . .
H234 H 1.2516 0.6669 0.0578 0.095 Uiso 1 1 calc R . . . .
C235 C 1.2267(8) 0.6399(5) 0.0169(5) 0.099(5) Uani 1 1 d . U . . .
H235 H 1.2380 0.6580 0.0014 0.119 Uiso 1 1 calc R . . . .
C236 C 1.2021(7) 0.6089(5) 0.0050(5) 0.086(4) Uani 1 1 d . U . . .
H236 H 1.1970 0.6053 -0.0187 0.103 Uiso 1 1 calc R . . . .
C237 C 1.1847(6) 0.5825(4) 0.0283(4) 0.065(3) Uani 1 1 d . U . . .
H237 H 1.1675 0.5610 0.0204 0.078 Uiso 1 1 calc R . . . .
C238 C 1.1925(5) 0.5878(4) 0.0629(4) 0.053(3) Uani 1 1 d . U . . .
C239 C 1.1169(4) 0.5577(3) 0.0966(3) 0.038(2) Uani 1 1 d . U . . .
C240 C 1.0992(5) 0.5921(3) 0.1139(3) 0.042(3) Uani 1 1 d . U . . .
H24A H 1.1203 0.5949 0.1351 0.063 Uiso 1 1 calc GR . . . .
H24B H 1.0587 0.5912 0.1188 0.063 Uiso 1 1 calc GR . . . .
H24C H 1.1071 0.6126 0.0990 0.063 Uiso 1 1 calc GR . . . .
C241 C 1.1103(5) 0.5267(3) 0.1221(3) 0.040(2) Uani 1 1 d . U . . .
H24D H 1.1183 0.5038 0.1107 0.059 Uiso 1 1 calc GR . . . .
H24E H 1.0716 0.5264 0.1309 0.059 Uiso 1 1 calc GR . . . .
H24F H 1.1368 0.5301 0.1409 0.059 Uiso 1 1 calc GR . . . .
C242 C 1.0786(4) 0.5516(3) 0.0662(3) 0.041(3) Uani 1 1 d . U . . .
H24G H 1.0782 0.5732 0.0519 0.061 Uiso 1 1 calc GR . . . .
H24H H 1.0402 0.5464 0.0740 0.061 Uiso 1 1 calc GR . . . .
H24I H 1.0926 0.5312 0.0529 0.061 Uiso 1 1 calc GR . . . .
C243 C 1.2897(5) 0.6132(3) 0.1610(4) 0.058(3) Uani 1 1 d . U . . .
H24J H 1.2950 0.6394 0.1641 0.069 Uiso 1 1 calc R . . . .
H24K H 1.3244 0.6010 0.1690 0.069 Uiso 1 1 calc R . . . .
C244 C 1.2402(5) 0.6008(3) 0.1827(3) 0.047(3) Uani 1 1 d . U . . .
C245 C 1.2025(5) 0.6266(3) 0.1953(4) 0.054(3) Uani 1 1 d . U . . .
H245 H 1.2089 0.6513 0.1907 0.065 Uiso 1 1 calc R . . . .
C246 C 1.1561(5) 0.6166(4) 0.2142(4) 0.059(3) Uani 1 1 d . U . . .
H246 H 1.1312 0.6343 0.2232 0.071 Uiso 1 1 calc R . . . .
C247 C 1.1466(5) 0.5803(4) 0.2200(3) 0.054(3) Uani 1 1 d . U . . .
H247 H 1.1143 0.5730 0.2326 0.065 Uiso 1 1 calc R . . . .
C248 C 1.1835(5) 0.5544(3) 0.2077(3) 0.045(3) Uani 1 1 d . U . . .
H248 H 1.1760 0.5296 0.2111 0.055 Uiso 1 1 calc R . . . .
C249 C 1.2315(5) 0.5652(3) 0.1903(3) 0.042(2) Uani 1 1 d . U . . .
C250 C 1.3125(5) 0.5241(4) 0.2036(3) 0.055(3) Uani 1 1 d . U . . .
C251 C 1.3467(6) 0.5562(4) 0.2177(4) 0.071(4) Uani 1 1 d . U . . .
H25A H 1.3685 0.5672 0.1993 0.107 Uiso 1 1 calc GR . . . .
H25B H 1.3725 0.5476 0.2354 0.107 Uiso 1 1 calc GR . . . .
H25C H 1.3208 0.5740 0.2273 0.107 Uiso 1 1 calc GR . . . .
C252 C 1.3536(5) 0.4995(3) 0.1843(3) 0.051(3) Uani 1 1 d . U . . .
H25D H 1.3326 0.4797 0.1739 0.077 Uiso 1 1 calc GR . . . .
H25E H 1.3817 0.4898 0.2001 0.077 Uiso 1 1 calc GR . . . .
H25F H 1.3728 0.5134 0.1666 0.077 Uiso 1 1 calc GR . . . .
C253 C 1.2833(6) 0.5052(4) 0.2328(3) 0.062(3) Uani 1 1 d . U . . .
H25G H 1.2596 0.5224 0.2451 0.092 Uiso 1 1 calc GR . . . .
H25H H 1.3117 0.4952 0.2482 0.092 Uiso 1 1 calc GR . . . .
H25I H 1.2597 0.4857 0.2239 0.092 Uiso 1 1 calc GR . . . .
C254 C 1.3317(5) 0.6171(4) 0.1057(4) 0.063(3) Uani 1 1 d . U . . .
H25J H 1.3363 0.6434 0.1088 0.075 Uiso 1 1 calc R . . . .
H25K H 1.3251 0.6128 0.0812 0.075 Uiso 1 1 calc R . . . .
C255 C 1.3869(6) 0.5984(4) 0.1161(5) 0.074(4) Uani 1 1 d . U . . .
C256 C 1.4249(6) 0.6147(5) 0.1384(5) 0.085(5) Uani 1 1 d . U . . .
H256 H 1.4176 0.6380 0.1471 0.102 Uiso 1 1 calc R . . . .
C257 C 1.4733(6) 0.5963(5) 0.1477(6) 0.107(6) Uani 1 1 d . U . . .
H257 H 1.5000 0.6079 0.1619 0.129 Uiso 1 1 calc R . . . .
C258 C 1.4836(6) 0.5625(5) 0.1371(5) 0.087(5) Uani 1 1 d . U . . .
H258 H 1.5165 0.5502 0.1446 0.105 Uiso 1 1 calc R . . . .
C259 C 1.4459(5) 0.5455(4) 0.1151(4) 0.070(4) Uani 1 1 d . U . . .
H259 H 1.4525 0.5216 0.1076 0.084 Uiso 1 1 calc R . . . .
C260 C 1.3982(5) 0.5643(4) 0.1041(4) 0.058(3) Uani 1 1 d . U . . .
C261 C 1.3749(6) 0.5461(4) 0.0438(4) 0.060(3) Uani 1 1 d . U . . .
C262 C 1.3822(6) 0.5850(4) 0.0319(4) 0.069(4) Uani 1 1 d . U . . .
H26A H 1.3470 0.5982 0.0356 0.104 Uiso 1 1 calc GR . . . .
H26B H 1.3916 0.5852 0.0077 0.104 Uiso 1 1 calc GR . . . .
H26C H 1.4127 0.5963 0.0448 0.104 Uiso 1 1 calc GR . . . .
C263 C 1.3258(5) 0.5290(3) 0.0243(3) 0.054(3) Uani 1 1 d . U . . .
H26D H 1.3229 0.5036 0.0304 0.081 Uiso 1 1 calc GR . . . .
H26E H 1.3325 0.5313 -0.0001 0.081 Uiso 1 1 calc GR . . . .
H26F H 1.2906 0.5413 0.0303 0.081 Uiso 1 1 calc GR . . . .
C264 C 1.4305(5) 0.5242(4) 0.0368(4) 0.064(4) Uani 1 1 d . U . . .
H26G H 1.4616 0.5346 0.0499 0.096 Uiso 1 1 calc GR . . . .
H26H H 1.4395 0.5253 0.0126 0.096 Uiso 1 1 calc GR . . . .
H26I H 1.4250 0.4991 0.0436 0.096 Uiso 1 1 calc GR . . . .

loop_
_atom_site_aniso_label
_atom_site_aniso_U_11
_atom_site_aniso_U_22
_atom_site_aniso_U_33
_atom_site_aniso_U_23
_atom_site_aniso_U_13
_atom_site_aniso_U_12
Ce1 0.0361(3) 0.0327(3) 0.0299(3) 0.0047(2) 0.0005(3) -0.0012(3)
Cs1 0.0307(3) 0.0359(3) 0.0325(3) 0.0001(3) 0.0045(3) 0.0026(3)
O1 0.044(4) 0.037(3) 0.038(3) 0.003(3) 0.006(3) -0.004(3)
O2 0.038(4) 0.034(3) 0.029(3) 0.006(3) 0.002(3) -0.004(3)
O3 0.034(4) 0.055(4) 0.044(4) 0.013(3) -0.006(3) 0.004(3)
O4 0.029(3) 0.032(3) 0.034(3) 0.004(2) 0.003(3) -0.001(3)
N1 0.057(4) 0.034(4) 0.033(4) 0.000(3) 0.003(3) -0.004(3)
N2 0.044(4) 0.033(3) 0.031(4) 0.004(3) 0.007(3) 0.001(3)
N3 0.043(4) 0.049(4) 0.052(4) 0.020(3) -0.016(3) -0.012(3)
N4 0.087(6) 0.041(4) 0.041(5) 0.004(4) -0.009(4) -0.011(4)
C1 0.117(8) 0.036(5) 0.033(5) -0.004(4) -0.024(5) -0.012(4)
C2 0.120(9) 0.031(5) 0.044(5) 0.002(4) -0.028(5) -0.017(5)
C3 0.144(10) 0.063(9) 0.073(8) -0.001(6) -0.046(7) -0.033(8)
C4 0.156(12) 0.081(11) 0.090(8) 0.012(7) -0.058(8) -0.051(10)
C5 0.100(9) 0.065(9) 0.087(8) 0.003(6) -0.038(7) -0.027(8)
C6 0.072(7) 0.032(5) 0.057(6) 0.006(5) -0.014(5) -0.006(5)
C7 0.077(6) 0.039(5) 0.049(5) 0.000(4) -0.016(4) -0.008(5)
C8 0.059(5) 0.031(4) 0.046(5) 0.005(4) 0.006(4) -0.002(4)
C9 0.082(9) 0.050(7) 0.058(6) 0.000(5) 0.010(5) -0.001(6)
C10 0.056(6) 0.028(5) 0.051(6) 0.006(4) 0.003(5) 0.007(4)
C11 0.067(8) 0.044(6) 0.071(8) 0.014(5) -0.005(6) -0.009(5)
C12 0.096(6) 0.040(5) 0.031(5) -0.005(4) 0.005(4) -0.004(4)
C13 0.091(6) 0.031(5) 0.031(4) 0.009(4) 0.016(4) -0.005(4)
C14 0.106(7) 0.045(7) 0.055(6) 0.000(5) 0.034(5) 0.003(6)
C15 0.103(8) 0.048(7) 0.074(7) 0.011(6) 0.039(6) 0.006(6)
C16 0.070(7) 0.048(7) 0.072(7) 0.014(5) 0.042(5) 0.012(5)
C17 0.060(5) 0.039(6) 0.053(6) 0.013(4) 0.023(4) 0.005(4)
C18 0.063(5) 0.033(5) 0.036(4) 0.006(3) 0.020(4) 0.004(4)
C19 0.043(5) 0.032(4) 0.034(4) 0.001(3) 0.009(4) 0.006(3)
C20 0.056(7) 0.044(6) 0.033(5) 0.009(4) 0.010(4) -0.002(5)
C21 0.046(6) 0.029(5) 0.042(5) -0.001(4) 0.010(4) 0.005(4)
C22 0.041(5) 0.038(6) 0.045(6) 0.000(5) 0.003(4) 0.004(4)
C23 0.096(7) 0.058(6) 0.044(6) 0.014(5) -0.019(5) -0.007(5)
C24 0.064(7) 0.054(5) 0.047(5) 0.019(4) -0.019(4) -0.016(4)
C25 0.090(10) 0.066(6) 0.055(6) 0.026(5) -0.015(6) -0.004(6)
C26 0.065(9) 0.071(6) 0.066(6) 0.024(5) -0.019(6) -0.006(6)
C27 0.054(8) 0.061(6) 0.065(6) 0.027(5) -0.023(5) -0.002(5)
C28 0.053(7) 0.054(5) 0.063(6) 0.027(4) -0.017(5) -0.004(5)
C29 0.053(6) 0.054(5) 0.048(4) 0.024(4) -0.020(4) -0.007(4)
C30 0.044(5) 0.084(7) 0.085(7) 0.046(5) -0.024(5) -0.021(4)
C31 0.086(10) 0.126(11) 0.091(8) 0.052(7) -0.039(7) -0.062(8)
C32 0.049(7) 0.064(7) 0.067(7) 0.029(6) -0.010(6) -0.016(5)
C33 0.047(7) 0.083(8) 0.116(10) 0.055(7) -0.017(6) -0.004(6)
Ce2 0.0229(3) 0.0259(3) 0.0289(3) 0.0018(2) 0.0022(2) -0.0022(2)
Cs2 0.0248(3) 0.0290(3) 0.0319(3) 0.0005(2) 0.0034(3) -0.0019(2)
O5 0.031(3) 0.035(3) 0.026(3) 0.004(2) 0.002(3) -0.007(3)
O6 0.026(3) 0.028(3) 0.036(4) 0.000(3) 0.004(3) -0.005(2)
O7 0.023(3) 0.032(3) 0.037(3) 0.003(3) 0.004(3) 0.001(2)
O8 0.023(3) 0.028(3) 0.030(3) 0.001(2) 0.002(2) -0.003(2)
N5 0.029(3) 0.033(4) 0.028(3) 0.001(3) 0.003(3) -0.004(3)
N6 0.028(4) 0.027(3) 0.039(4) -0.003(3) -0.001(3) -0.002(3)
N7 0.024(3) 0.026(3) 0.036(4) 0.004(3) 0.003(3) -0.004(2)
N8 0.029(4) 0.028(4) 0.037(4) 0.002(3) 0.000(3) -0.002(3)
C34 0.026(5) 0.041(4) 0.034(4) 0.008(3) 0.001(4) 0.001(4)
C35 0.029(4) 0.037(4) 0.030(4) 0.005(3) 0.001(3) 0.001(3)
C36 0.034(5) 0.050(5) 0.043(6) 0.000(4) 0.007(4) 0.005(4)
C37 0.046(6) 0.051(5) 0.040(6) 0.000(4) 0.011(5) 0.008(4)
C38 0.048(5) 0.049(5) 0.040(6) -0.007(4) 0.005(4) 0.008(4)
C39 0.040(5) 0.035(4) 0.040(5) -0.004(4) 0.001(4) 0.000(4)
C40 0.030(4) 0.037(4) 0.020(4) 0.002(3) -0.001(3) 0.003(3)
C41 0.024(4) 0.041(4) 0.035(4) 0.004(3) -0.001(3) -0.005(3)
C42 0.034(6) 0.042(5) 0.043(6) 0.005(4) 0.005(5) 0.003(4)
C43 0.024(5) 0.040(5) 0.042(5) 0.007(4) 0.001(4) 0.003(4)
C44 0.042(6) 0.045(5) 0.034(5) -0.002(4) 0.001(4) -0.002(4)
C45 0.037(5) 0.027(4) 0.041(5) 0.002(3) 0.003(4) -0.005(3)
C46 0.038(4) 0.028(4) 0.038(5) -0.003(3) -0.001(4) -0.002(3)
C47 0.053(6) 0.028(5) 0.043(5) -0.002(4) 0.001(4) 0.003(4)
C48 0.058(6) 0.041(6) 0.051(6) 0.009(5) 0.005(5) 0.012(4)
C49 0.051(6) 0.045(6) 0.052(6) 0.011(5) 0.002(5) 0.016(5)
C50 0.045(5) 0.037(5) 0.052(6) 0.006(4) 0.000(4) 0.010(4)
C51 0.038(4) 0.023(4) 0.040(4) -0.001(3) -0.001(3) 0.001(3)
C52 0.037(5) 0.029(4) 0.042(4) -0.003(3) 0.000(4) -0.005(3)
C53 0.040(5) 0.040(6) 0.050(6) 0.004(5) -0.009(4) -0.010(4)
C54 0.034(6) 0.033(5) 0.047(5) 0.000(4) 0.001(5) 0.000(4)
C55 0.049(6) 0.034(5) 0.048(6) -0.003(4) 0.001(5) 0.003(4)
C56 0.027(4) 0.028(5) 0.043(5) 0.008(4) 0.000(4) -0.001(3)
C57 0.030(5) 0.034(5) 0.046(4) 0.008(3) -0.003(4) -0.007(4)
C58 0.036(5) 0.029(5) 0.059(5) 0.010(4) -0.012(4) -0.003(4)
C59 0.038(6) 0.035(5) 0.065(5) 0.004(4) -0.015(4) -0.006(4)
C60 0.041(6) 0.035(5) 0.058(6) 0.005(4) -0.016(5) -0.003(4)
C61 0.035(5) 0.030(5) 0.042(4) 0.000(4) -0.002(4) 0.006(4)
C62 0.023(4) 0.026(4) 0.042(4) 0.001(3) 0.002(3) 0.003(3)
C63 0.028(4) 0.021(4) 0.047(5) -0.002(3) -0.003(3) 0.000(3)
C64 0.040(5) 0.035(6) 0.054(6) 0.000(4) 0.009(4) 0.010(4)
C65 0.039(5) 0.026(5) 0.039(5) -0.002(4) -0.010(4) 0.005(4)
C66 0.041(6) 0.033(5) 0.045(5) 0.004(4) -0.008(4) -0.001(4)
Ce3 0.0239(3) 0.0273(3) 0.0340(3) 0.0024(2) 0.0048(2) 0.0001(2)
Cs3 0.0318(4) 0.0341(3) 0.0410(4) 0.0040(3) 0.0066(3) -0.0011(3)
O9 0.030(4) 0.041(3) 0.043(4) 0.009(3) 0.009(3) -0.004(3)
O10 0.029(3) 0.031(3) 0.033(3) -0.005(2) 0.003(3) 0.003(3)
O11 0.027(3) 0.032(3) 0.043(4) 0.000(3) 0.005(3) 0.004(2)
O12 0.016(3) 0.031(3) 0.033(3) 0.004(2) 0.007(2) 0.001(2)
N9 0.034(4) 0.034(4) 0.047(4) 0.009(3) 0.001(3) -0.006(3)
N10 0.023(3) 0.033(3) 0.037(4) -0.005(3) 0.004(3) 0.001(3)
N11 0.033(4) 0.029(3) 0.040(4) 0.004(3) 0.000(3) 0.004(3)
N12 0.033(4) 0.025(4) 0.063(5) 0.005(4) -0.002(3) -0.005(3)
C67 0.036(5) 0.024(5) 0.090(6) 0.014(4) 0.001(4) -0.004(4)
C68 0.041(6) 0.044(5) 0.092(6) 0.025(4) 0.006(5) -0.008(4)
C69 0.052(8) 0.073(7) 0.112(8) 0.053(6) 0.010(6) 0.000(6)
C70 0.097(13) 0.100(9) 0.110(8) 0.063(7) 0.013(7) 0.019(8)
C71 0.079(11) 0.102(9) 0.092(8) 0.065(6) 0.017(7) 0.006(7)
C72 0.052(8) 0.074(7) 0.075(6) 0.035(5) 0.005(5) -0.005(6)
C73 0.048(6) 0.048(5) 0.072(5) 0.030(4) 0.002(5) -0.002(4)
C74 0.032(4) 0.037(5) 0.060(6) 0.012(4) -0.001(4) -0.009(3)
C75 0.036(6) 0.042(5) 0.088(8) 0.004(5) -0.002(6) -0.012(4)
C76 0.028(5) 0.041(5) 0.042(5) 0.000(4) 0.006(4) -0.002(4)
C77 0.045(6) 0.069(8) 0.066(6) 0.015(5) 0.004(5) -0.004(6)
C78 0.037(5) 0.035(5) 0.067(5) -0.003(4) -0.004(4) -0.008(4)
C79 0.038(5) 0.038(4) 0.059(6) -0.006(4) -0.004(5) -0.010(3)
C80 0.046(5) 0.037(5) 0.094(9) -0.016(5) -0.016(6) -0.008(4)
C81 0.046(6) 0.050(5) 0.079(9) -0.019(5) -0.011(6) -0.009(4)
C82 0.033(5) 0.051(5) 0.082(9) -0.018(5) -0.015(6) -0.001(4)
C83 0.035(5) 0.043(5) 0.056(7) -0.011(4) -0.008(5) -0.003(4)
C84 0.028(4) 0.040(4) 0.035(5) -0.007(3) 0.007(4) -0.007(3)
C85 0.027(4) 0.038(4) 0.032(4) -0.005(3) 0.008(3) -0.007(3)
C86 0.043(6) 0.044(5) 0.045(6) -0.009(4) 0.018(5) -0.001(4)
C87 0.022(5) 0.042(5) 0.039(5) -0.008(4) 0.012(4) -0.009(4)
C88 0.036(6) 0.053(6) 0.036(5) 0.000(4) 0.009(4) 0.002(5)
C89 0.035(4) 0.032(5) 0.073(7) 0.001(5) -0.004(4) 0.002(4)
C90 0.031(4) 0.029(4) 0.046(5) 0.002(3) -0.003(4) 0.007(3)
C91 0.033(5) 0.042(5) 0.062(6) -0.012(4) 0.000(4) 0.003(4)
C92 0.032(5) 0.049(5) 0.060(7) -0.013(5) 0.003(5) 0.007(4)
C93 0.031(5) 0.043(5) 0.044(5) -0.005(4) 0.003(4) 0.006(4)
C94 0.032(5) 0.034(5) 0.046(5) 0.000(4) 0.003(4) 0.003(4)
C95 0.029(4) 0.031(4) 0.041(5) 0.004(3) 0.002(3) 0.006(3)
C96 0.045(5) 0.061(6) 0.043(5) 0.004(4) 0.003(4) 0.019(4)
C97 0.078(9) 0.064(6) 0.040(6) 0.010(5) -0.007(6) 0.022(5)
C98 0.049(6) 0.055(7) 0.041(6) 0.009(5) 0.002(5) 0.013(5)
C99 0.050(6) 0.080(8) 0.043(7) 0.003(6) 0.001(5) 0.013(5)
Ce4 0.0238(3) 0.0296(3) 0.0338(3) 0.0013(2) 0.0035(2) 0.0010(2)
Cs4 0.0279(3) 0.0333(3) 0.0317(3) 0.0010(3) 0.0030(3) -0.0030(3)
O13 0.035(3) 0.038(4) 0.036(3) -0.001(3) -0.005(3) -0.004(3)
O14 0.020(3) 0.037(3) 0.035(3) 0.006(3) 0.011(3) 0.007(2)
O15 0.038(4) 0.029(3) 0.043(4) -0.002(3) 0.002(3) 0.004(3)
O16 0.026(3) 0.030(3) 0.032(3) 0.003(3) 0.006(2) 0.000(2)
N13 0.029(4) 0.036(3) 0.039(4) -0.003(3) -0.006(3) -0.006(3)
N14 0.025(3) 0.033(4) 0.038(4) 0.005(3) 0.010(3) 0.004(3)
N15 0.044(4) 0.029(3) 0.045(4) 0.002(3) 0.004(3) 0.010(3)
N16 0.036(5) 0.034(4) 0.050(4) 0.013(3) 0.000(4) 0.004(3)
C100 0.031(5) 0.037(5) 0.055(5) 0.012(4) -0.006(4) 0.007(4)
C101 0.041(5) 0.053(5) 0.049(5) 0.011(4) -0.006(4) -0.003(4)
C102 0.061(6) 0.059(6) 0.056(7) 0.020(5) -0.020(5) -0.005(5)
C103 0.085(7) 0.063(7) 0.065(8) 0.019(6) -0.005(6) -0.006(5)
C104 0.079(7) 0.042(6) 0.051(6) 0.007(5) -0.007(5) -0.020(5)
C105 0.053(6) 0.047(5) 0.046(6) 0.008(4) -0.005(5) -0.013(4)
C106 0.039(4) 0.040(4) 0.040(5) 0.005(4) -0.013(4) -0.009(3)
C107 0.024(4) 0.032(4) 0.038(4) -0.001(3) -0.004(3) -0.005(3)
C108 0.033(5) 0.048(6) 0.053(6) 0.002(5) -0.010(4) -0.010(4)
C109 0.046(6) 0.039(5) 0.045(5) 0.002(4) -0.004(5) -0.005(4)
C110 0.039(5) 0.053(7) 0.045(5) -0.005(5) 0.003(4) -0.004(5)
C111 0.038(6) 0.044(5) 0.056(6) 0.013(4) 0.004(5) -0.002(4)
C112 0.027(4) 0.043(4) 0.056(6) 0.007(4) 0.002(4) -0.002(3)
C113 0.038(6) 0.055(5) 0.062(7) 0.009(4) -0.004(5) -0.011(4)
C114 0.053(6) 0.051(5) 0.062(7) 0.005(5) -0.006(6) -0.015(4)
C115 0.049(6) 0.042(5) 0.046(6) 0.002(4) 0.007(5) -0.013(4)
C116 0.038(5) 0.039(4) 0.047(6) 0.003(4) 0.006(5) 0.000(4)
C117 0.023(4) 0.040(4) 0.041(5) 0.007(3) 0.012(3) -0.003(3)
C118 0.041(5) 0.031(4) 0.040(4) 0.005(3) 0.017(4) 0.002(3)
C119 0.047(5) 0.035(5) 0.059(7) 0.013(5) 0.027(5) 0.009(4)
C120 0.046(5) 0.035(5) 0.041(6) -0.004(4) 0.020(4) 0.000(4)
C121 0.041(6) 0.030(4) 0.043(6) 0.007(4) 0.005(5) -0.007(4)
C122 0.038(6) 0.036(4) 0.059(5) 0.013(4) 0.012(4) 0.008(4)
C123 0.054(5) 0.027(5) 0.056(5) 0.014(4) 0.013(4) 0.011(4)
C124 0.060(6) 0.032(6) 0.069(5) 0.020(4) 0.025(5) 0.017(5)
C125 0.074(6) 0.031(6) 0.067(6) 0.018(5) 0.030(5) 0.019(5)
C126 0.079(6) 0.030(6) 0.062(6) 0.007(5) 0.031(5) 0.021(5)
C127 0.062(6) 0.031(6) 0.050(5) 0.002(4) 0.017(4) 0.009(5)
C128 0.053(4) 0.025(5) 0.050(5) 0.005(4) 0.016(3) 0.012(4)
C129 0.058(6) 0.031(4) 0.050(5) 0.000(4) 0.017(4) 0.002(4)
C130 0.067(7) 0.038(6) 0.064(7) 0.010(5) 0.019(5) 0.005(5)
C131 0.049(6) 0.030(5) 0.041(5) 0.000(4) 0.003(4) -0.006(4)
C132 0.078(8) 0.046(6) 0.059(7) -0.011(5) 0.020(6) -0.012(6)
Ce5 0.0240(3) 0.0312(3) 0.0310(3) -0.0035(2) 0.0041(2) -0.0027(2)
Cs5 0.0282(3) 0.0329(3) 0.0394(4) -0.0015(3) -0.0029(3) 0.0018(3)
O17 0.027(3) 0.045(4) 0.035(3) -0.003(3) 0.009(3) 0.001(3)
O18 0.038(4) 0.028(3) 0.035(4) -0.003(3) 0.010(3) -0.009(3)
O19 0.026(3) 0.047(4) 0.034(4) 0.003(3) -0.002(3) -0.001(3)
O20 0.032(3) 0.029(3) 0.032(3) 0.000(3) -0.001(3) -0.003(2)
N17 0.025(4) 0.031(3) 0.033(4) -0.004(3) 0.009(3) -0.001(3)
N18 0.031(4) 0.031(3) 0.036(4) -0.005(3) 0.014(3) -0.010(3)
N19 0.022(3) 0.046(4) 0.035(4) -0.006(3) 0.000(3) 0.003(3)
N20 0.023(4) 0.042(4) 0.036(4) -0.004(3) 0.007(3) -0.001(3)
C133 0.025(5) 0.033(5) 0.037(4) -0.001(3) 0.010(3) -0.010(4)
C134 0.031(4) 0.031(4) 0.028(4) -0.007(3) 0.015(3) -0.002(3)
C135 0.049(5) 0.034(5) 0.041(5) -0.001(4) 0.019(4) -0.004(4)
C136 0.055(5) 0.031(5) 0.043(6) -0.004(4) 0.016(4) -0.002(4)
C137 0.048(5) 0.031(5) 0.041(5) 0.001(4) 0.012(4) 0.006(4)
C138 0.040(5) 0.030(4) 0.036(5) -0.005(4) 0.006(4) 0.002(4)
C139 0.033(4) 0.033(4) 0.024(4) -0.003(3) 0.012(3) 0.001(3)
C140 0.035(5) 0.033(4) 0.037(4) -0.007(3) 0.000(4) 0.004(3)
C141 0.042(5) 0.046(6) 0.037(6) -0.005(5) 0.002(4) 0.009(4)
C142 0.045(6) 0.041(5) 0.032(5) -0.002(4) 0.000(4) 0.003(4)
C143 0.040(5) 0.037(6) 0.035(5) -0.008(4) 0.001(4) -0.003(4)
C144 0.033(6) 0.045(5) 0.042(5) -0.008(4) 0.009(4) -0.008(4)
C145 0.038(4) 0.047(6) 0.041(5) -0.013(4) 0.009(3) -0.011(4)
C146 0.042(5) 0.050(7) 0.055(5) -0.011(5) 0.002(4) -0.013(5)
C147 0.059(6) 0.059(8) 0.056(6) -0.014(5) 0.005(5) -0.018(5)
C148 0.062(6) 0.044(7) 0.053(6) -0.007(5) 0.008(4) -0.016(5)
C149 0.050(6) 0.036(6) 0.042(5) -0.006(4) 0.015(4) -0.008(4)
C150 0.041(4) 0.031(5) 0.042(4) -0.007(4) 0.007(3) -0.010(3)
C151 0.040(5) 0.024(4) 0.037(4) -0.007(3) 0.006(4) -0.005(3)
C152 0.040(6) 0.027(5) 0.051(6) -0.001(4) 0.017(5) -0.002(4)
C153 0.042(5) 0.028(5) 0.041(5) -0.006(4) 0.004(4) -0.009(4)
C154 0.043(6) 0.033(5) 0.059(6) -0.019(5) 0.020(5) -0.008(4)
C155 0.032(5) 0.060(5) 0.041(5) -0.004(4) 0.001(4) 0.004(4)
C156 0.028(4) 0.059(5) 0.033(5) -0.002(4) 0.001(4) 0.011(3)
C157 0.036(5) 0.065(5) 0.036(5) 0.008(4) 0.006(4) 0.015(4)
C158 0.049(6) 0.065(5) 0.038(6) 0.004(4) -0.005(5) 0.024(4)
C159 0.051(6) 0.059(6) 0.037(6) -0.002(4) -0.004(4) 0.022(4)
C160 0.039(5) 0.053(5) 0.037(5) -0.001(4) -0.008(4) 0.012(4)
C161 0.023(4) 0.056(4) 0.027(4) -0.005(3) -0.003(3) 0.011(3)
C162 0.032(5) 0.057(5) 0.034(4) -0.011(4) -0.001(3) 0.007(4)
C163 0.040(5) 0.081(8) 0.039(6) -0.009(6) -0.005(4) -0.002(5)
C164 0.035(5) 0.044(5) 0.031(5) -0.005(4) -0.001(4) 0.000(4)
C165 0.048(7) 0.055(5) 0.041(6) -0.004(4) 0.000(5) 0.013(5)
Ce6 0.0271(3) 0.0268(3) 0.0377(3) -0.0021(2) -0.0032(3) 0.0040(2)
Cs6 0.0266(3) 0.0321(3) 0.0352(3) -0.0002(3) 0.0013(3) -0.0002(3)
O21 0.028(3) 0.033(3) 0.040(3) 0.000(3) -0.006(3) 0.005(3)
O22 0.032(3) 0.024(3) 0.050(4) -0.002(3) -0.008(3) 0.004(2)
O23 0.028(3) 0.028(3) 0.047(4) 0.000(3) -0.002(3) 0.001(3)
O24 0.029(3) 0.032(3) 0.036(3) -0.001(3) -0.003(3) 0.003(3)
N21 0.034(4) 0.027(4) 0.037(4) -0.001(3) -0.002(3) 0.004(3)
N22 0.032(4) 0.031(3) 0.047(4) -0.006(3) -0.005(3) 0.009(3)
N23 0.030(3) 0.029(3) 0.047(4) 0.005(3) -0.005(3) 0.001(3)
N24 0.030(4) 0.027(4) 0.043(4) 0.000(3) 0.001(3) 0.000(3)
C166 0.025(5) 0.032(4) 0.044(4) 0.002(3) -0.006(4) 0.007(4)
C167 0.037(4) 0.034(4) 0.035(5) 0.002(3) -0.001(4) -0.002(3)
C168 0.043(5) 0.050(5) 0.045(6) -0.002(4) -0.013(5) -0.001(4)
C169 0.054(6) 0.052(5) 0.053(7) -0.002(5) -0.013(5) -0.005(4)
C170 0.054(6) 0.042(5) 0.049(7) -0.007(5) -0.007(5) -0.008(4)
C171 0.050(5) 0.030(4) 0.034(5) -0.001(4) -0.001(4) -0.004(4)
C172 0.035(4) 0.035(4) 0.038(5) 0.002(3) -0.005(4) -0.002(3)
C173 0.039(5) 0.039(5) 0.040(5) -0.001(3) 0.001(4) -0.002(4)
C174 0.035(6) 0.056(6) 0.050(6) 0.010(5) 0.003(5) 0.000(5)
C175 0.031(5) 0.030(5) 0.039(5) 0.004(4) 0.002(4) -0.001(4)
C176 0.062(7) 0.051(6) 0.042(6) -0.004(5) 0.008(5) 0.009(5)
C177 0.031(4) 0.027(4) 0.050(6) 0.001(4) -0.001(4) 0.005(3)
C178 0.035(4) 0.023(4) 0.050(5) -0.002(4) -0.001(4) 0.002(3)
C179 0.033(5) 0.032(5) 0.054(5) 0.003(4) -0.001(4) 0.006(4)
C180 0.043(5) 0.034(5) 0.063(6) -0.007(5) 0.008(4) 0.003(4)
C181 0.045(6) 0.039(6) 0.065(6) -0.007(4) 0.002(4) 0.003(4)
C182 0.044(5) 0.034(5) 0.059(6) -0.008(4) -0.001(4) 0.000(4)
C183 0.043(5) 0.026(4) 0.050(5) -0.005(3) -0.003(4) 0.005(3)
C184 0.043(5) 0.030(4) 0.051(5) -0.007(3) -0.002(4) 0.007(4)
C185 0.060(6) 0.045(6) 0.052(7) -0.013(5) -0.005(5) 0.017(5)
C186 0.043(6) 0.041(5) 0.050(6) -0.005(4) -0.007(5) 0.004(4)
C187 0.060(6) 0.040(6) 0.052(7) -0.008(5) -0.009(5) -0.001(5)
C188 0.033(5) 0.033(5) 0.058(5) 0.004(4) -0.004(4) 0.002(4)
C189 0.028(5) 0.035(5) 0.057(5) 0.008(4) 0.000(4) 0.007(4)
C190 0.041(6) 0.038(5) 0.067(6) 0.011(4) 0.007(5) 0.014(5)
C191 0.049(7) 0.046(6) 0.068(6) 0.003(5) 0.016(5) 0.005(5)
C192 0.054(7) 0.050(6) 0.067(6) 0.007(5) 0.015(5) 0.006(5)
C193 0.049(6) 0.043(6) 0.059(5) 0.007(4) 0.006(4) 0.003(5)
C194 0.031(5) 0.030(4) 0.056(5) 0.003(3) -0.002(4) 0.004(3)
C195 0.029(4) 0.028(4) 0.049(5) 0.000(3) -0.001(4) -0.004(3)
C196 0.036(5) 0.040(6) 0.066(6) 0.000(5) -0.009(5) -0.002(4)
C197 0.036(5) 0.030(5) 0.057(6) 0.003(4) 0.000(5) 0.001(4)
C198 0.043(6) 0.034(5) 0.056(6) 0.002(4) 0.004(5) -0.006(5)
Ce7 0.0251(3) 0.0400(3) 0.0317(3) 0.0022(3) 0.0049(3) 0.0023(3)
Cs7 0.0298(4) 0.0356(4) 0.0479(4) 0.0024(3) -0.0053(3) -0.0006(3)
O25 0.032(4) 0.056(4) 0.050(4) 0.008(3) 0.012(3) -0.006(3)
O26 0.034(4) 0.037(3) 0.039(3) -0.004(3) -0.002(3) -0.002(3)
O27 0.035(4) 0.051(4) 0.027(3) 0.005(3) 0.001(3) 0.009(3)
O28 0.026(3) 0.033(3) 0.032(3) 0.007(2) 0.000(3) -0.003(3)
N25 0.034(4) 0.061(5) 0.060(4) 0.008(4) 0.021(3) -0.002(3)
N26 0.033(4) 0.047(4) 0.038(4) -0.007(3) 0.003(3) 0.000(3)
N27 0.045(4) 0.063(4) 0.026(4) 0.010(3) 0.007(3) 0.013(3)
N28 0.058(5) 0.077(5) 0.032(5) 0.000(4) 0.020(4) 0.014(4)
C199 0.059(6) 0.088(7) 0.059(8) 0.012(5) 0.026(5) 0.017(5)
C200 0.047(6) 0.087(6) 0.062(5) 0.014(4) 0.037(5) 0.016(5)
C201 0.079(10) 0.092(7) 0.073(7) 0.020(5) 0.044(6) 0.021(6)
C202 0.085(10) 0.092(8) 0.079(7) 0.022(6) 0.048(7) 0.016(7)
C203 0.071(9) 0.078(7) 0.084(7) 0.023(6) 0.052(7) 0.009(6)
C204 0.056(8) 0.072(6) 0.076(7) 0.016(5) 0.044(6) 0.004(5)
C205 0.041(6) 0.074(6) 0.067(5) 0.019(4) 0.034(4) 0.010(5)
C206 0.036(5) 0.069(6) 0.082(7) 0.026(5) 0.025(4) 0.002(4)
C207 0.076(10) 0.098(9) 0.090(8) 0.023(7) 0.028(7) 0.037(8)
C208 0.044(7) 0.080(8) 0.151(12) 0.020(8) 0.005(7) -0.005(6)
C209 0.031(6) 0.054(6) 0.067(7) 0.010(5) 0.008(5) -0.001(5)
C210 0.063(7) 0.084(6) 0.035(6) -0.010(4) 0.028(5) 0.012(5)
C211 0.041(6) 0.068(6) 0.057(5) -0.011(4) 0.018(4) 0.002(5)
C212 0.054(7) 0.087(8) 0.077(7) -0.021(6) 0.023(6) 0.008(6)
C213 0.056(8) 0.082(8) 0.088(7) -0.025(6) 0.015(6) 0.008(6)
C214 0.061(8) 0.070(8) 0.090(7) -0.023(6) 0.011(6) 0.010(6)
C215 0.050(6) 0.048(6) 0.068(6) -0.011(5) 0.004(5) 0.005(5)
C216 0.037(5) 0.043(5) 0.055(5) -0.012(4) 0.009(4) -0.006(4)
C217 0.031(4) 0.054(5) 0.041(5) -0.011(4) 0.004(4) -0.008(4)
C218 0.044(7) 0.073(8) 0.049(6) -0.019(5) 0.000(5) -0.010(6)
C219 0.030(5) 0.056(6) 0.038(6) -0.009(5) 0.000(4) 0.000(4)
C220 0.054(7) 0.049(5) 0.045(6) -0.010(4) 0.004(5) -0.002(5)
C221 0.065(6) 0.086(7) 0.033(6) -0.002(5) 0.011(4) 0.021(5)
C222 0.060(5) 0.091(8) 0.027(5) 0.003(5) 0.002(4) 0.020(5)
C223 0.071(6) 0.128(12) 0.044(6) -0.023(7) -0.002(5) 0.016(6)
C224 0.065(7) 0.116(11) 0.055(7) -0.017(7) -0.012(5) 0.017(6)
C225 0.044(6) 0.094(9) 0.054(6) -0.006(6) -0.011(5) 0.018(5)
C226 0.044(5) 0.080(8) 0.043(6) 0.003(5) -0.005(4) 0.018(5)
C227 0.046(5) 0.065(6) 0.025(4) 0.009(4) -0.001(3) 0.017(4)
C228 0.052(6) 0.060(5) 0.036(5) 0.015(4) 0.012(4) 0.016(4)
C229 0.060(8) 0.081(8) 0.044(5) 0.024(5) 0.013(5) 0.022(6)
C230 0.053(6) 0.053(6) 0.053(6) 0.020(5) 0.005(5) 0.012(5)
C231 0.049(6) 0.070(8) 0.048(7) 0.012(6) 0.012(5) 0.021(5)
Ce8 0.0267(3) 0.0332(3) 0.0487(4) 0.0013(3) -0.0041(3) -0.0010(3)
Cs8 0.0290(3) 0.0369(3) 0.0346(3) -0.0003(3) 0.0025(3) -0.0013(3)
O29 0.033(4) 0.047(4) 0.045(4) 0.000(3) -0.004(3) 0.004(3)
O30 0.039(4) 0.039(3) 0.045(4) -0.003(3) -0.015(3) -0.003(3)
O31 0.026(4) 0.038(3) 0.070(5) -0.001(3) -0.001(3) -0.003(3)
O32 0.028(3) 0.038(3) 0.039(4) 0.007(3) -0.010(3) 0.003(3)
N29 0.028(4) 0.043(4) 0.050(4) 0.001(3) 0.002(3) 0.001(3)
N30 0.032(4) 0.036(4) 0.055(4) -0.009(3) -0.013(3) 0.002(3)
N31 0.030(4) 0.040(4) 0.083(5) 0.005(3) 0.001(3) -0.007(3)
N32 0.024(4) 0.044(5) 0.084(5) 0.001(4) 0.001(4) -0.004(3)
C232 0.031(5) 0.050(6) 0.098(6) 0.012(5) -0.004(5) 0.001(4)
C233 0.053(7) 0.056(6) 0.094(6) 0.024(4) -0.014(5) -0.002(5)
C234 0.058(9) 0.074(7) 0.106(7) 0.041(6) -0.013(6) -0.006(6)
C235 0.089(12) 0.104(9) 0.104(8) 0.046(7) -0.018(7) -0.017(8)
C236 0.062(9) 0.106(9) 0.089(8) 0.040(6) -0.006(7) -0.006(7)
C237 0.045(7) 0.083(8) 0.068(6) 0.021(5) -0.004(5) 0.005(6)
C238 0.032(6) 0.058(5) 0.069(5) 0.021(4) 0.002(4) 0.005(4)
C239 0.024(4) 0.046(5) 0.044(5) 0.003(4) -0.007(3) 0.004(3)
C240 0.026(5) 0.049(5) 0.051(6) 0.002(4) 0.004(5) 0.004(4)
C241 0.033(6) 0.047(5) 0.039(5) 0.001(4) 0.005(4) 0.004(4)
C242 0.025(5) 0.056(7) 0.042(5) 0.004(4) -0.001(4) 0.004(4)
C243 0.040(5) 0.048(6) 0.085(6) -0.005(5) 0.003(4) 0.006(5)
C244 0.032(5) 0.037(4) 0.071(6) -0.010(4) 0.001(5) 0.007(3)
C245 0.034(5) 0.046(5) 0.083(8) -0.020(5) 0.001(5) 0.007(4)
C246 0.034(5) 0.062(6) 0.082(8) -0.013(5) -0.001(5) 0.014(4)
C247 0.035(5) 0.061(5) 0.066(7) -0.010(5) -0.004(5) 0.011(4)
C248 0.032(5) 0.050(5) 0.055(6) -0.012(4) -0.011(4) 0.001(4)
C249 0.028(4) 0.043(4) 0.053(6) -0.013(4) -0.013(4) 0.006(3)
C250 0.043(5) 0.059(6) 0.064(6) -0.015(4) -0.024(4) 0.015(4)
C251 0.051(7) 0.065(7) 0.098(10) -0.020(6) -0.036(7) 0.018(5)
C252 0.035(6) 0.053(6) 0.066(7) -0.011(5) -0.026(5) 0.010(5)
C253 0.055(7) 0.064(7) 0.066(6) -0.008(5) -0.019(5) 0.019(6)
C254 0.032(5) 0.052(6) 0.104(8) -0.007(6) 0.009(5) -0.016(4)
C255 0.033(5) 0.069(6) 0.121(10) -0.022(6) 0.003(5) -0.012(4)
C256 0.029(5) 0.097(8) 0.130(11) -0.044(8) 0.006(6) -0.007(5)
C257 0.038(7) 0.118(9) 0.166(15) -0.064(9) -0.016(9) 0.004(6)
C258 0.031(6) 0.108(9) 0.123(12) -0.042(8) -0.006(7) 0.008(6)
C259 0.036(5) 0.083(7) 0.092(9) -0.015(6) -0.001(6) 0.001(5)
C260 0.025(5) 0.063(5) 0.084(7) -0.007(5) 0.006(4) -0.013(4)
C261 0.044(6) 0.055(6) 0.081(6) 0.004(4) 0.006(4) -0.013(4)
C262 0.048(8) 0.057(6) 0.104(10) 0.010(6) 0.016(7) -0.009(5)
C263 0.046(6) 0.055(7) 0.061(7) 0.016(5) 0.003(5) -0.012(5)
C264 0.044(6) 0.058(7) 0.091(10) 0.010(6) 0.016(6) -0.006(5)

loop_
_geom_bond_atom_site_label_1
_geom_bond_atom_site_label_2
_geom_bond_distance
_geom_bond_site_symmetry_2
_geom_bond_publ_flag
Ce1 O1 2.287(7) . ?
Ce1 O2 2.263(7) . ?
Ce1 O3 2.271(8) . ?
Ce1 O4 1.887(7) . ?
Ce1 N1 2.700(9) . ?
Ce1 N2 2.684(9) . ?
Ce1 N3 2.708(9) . ?
Cs1 O2 2.985(7) . ?
Cs1 O4 2.945(7) . ?
Cs1 O9 3.095(7) . ?
Cs1 O12 2.902(6) . ?
Cs1 O14 2.974(6) . ?
Cs1 O16 2.964(6) . ?
O1 N1 1.421(11) . ?
O1 Cs4 3.075(7) . ?
O2 N2 1.439(10) . ?
O3 N3 1.456(12) . ?
O3 Cs3 3.005(8) . ?
O4 Cs3 2.907(7) . ?
O4 Cs4 2.932(6) . ?
N1 C7 1.436(15) . ?
N1 C8 1.516(15) . ?
N2 C18 1.436(14) . ?
N2 C19 1.526(13) . ?
N3 C29 1.430(14) . ?
N3 C30 1.493(16) . ?
N4 C1 1.477(15) . ?
N4 C12 1.466(16) . ?
N4 C23 1.460(17) . ?
C1 C2 1.495(18) . ?
C2 C3 1.411(19) . ?
C2 C7 1.394(17) . ?
C3 C4 1.40(2) . ?
C4 C5 1.39(2) . ?
C5 C6 1.387(18) . ?
C6 C7 1.406(18) . ?
C8 C9 1.498(17) . ?
C8 C10 1.510(16) . ?
C8 C11 1.547(16) . ?
C12 C13 1.499(19) . ?
C13 C14 1.420(18) . ?
C13 C18 1.426(16) . ?
C14 C15 1.36(2) . ?
C15 C16 1.35(2) . ?
C16 C17 1.414(17) . ?
C17 C18 1.388(17) . ?
C19 C20 1.515(14) . ?
C19 C21 1.543(14) . ?
C19 C22 1.519(15) . ?
C23 C24 1.531(19) . ?
C24 C25 1.399(16) . ?
C24 C29 1.395(18) . ?
C25 C26 1.37(2) . ?
C26 C27 1.37(2) . ?
C27 C28 1.359(16) . ?
C28 C29 1.397(18) . ?
C30 C31 1.51(2) . ?
C30 C32 1.556(17) . ?
C30 C33 1.54(2) . ?
Ce2 O5 2.268(6) . ?
Ce2 O6 2.279(7) . ?
Ce2 O7 2.277(6) . ?
Ce2 O8 1.883(6) . ?
Ce2 N5 2.671(8) . ?
Ce2 N6 2.675(8) . ?
Ce2 N7 2.687(8) . ?
Cs2 O5 3.041(7) . ?
Cs2 O8 2.966(6) . ?
Cs2 O10 3.031(6) . ?
Cs2 O12 2.917(6) . ?
Cs2 O13 3.089(7) . ?
Cs2 O16 2.895(6) . ?
O5 N5 1.438(10) . ?
O6 N6 1.432(10) . ?
O6 Cs4 3.045(6) . ?
O7 N7 1.429(10) . ?
O7 Cs3 3.041(6) . ?
O8 Cs3 2.920(6) . ?
O8 Cs4 2.943(6) . ?
N5 C40 1.457(13) . ?
N5 C41 1.523(13) . ?
N6 C51 1.473(13) . ?
N6 C52 1.507(13) . ?
N7 C62 1.442(12) . ?
N7 C63 1.522(12) . ?
N8 C34 1.485(12) . ?
N8 C45 1.475(12) . ?
N8 C56 1.475(12) . ?
C34 C35 1.502(14) . ?
C35 C36 1.398(15) . ?
C35 C40 1.387(14) . ?
C36 C37 1.382(16) . ?
C37 C38 1.390(16) . ?
C38 C39 1.379(15) . ?
C39 C40 1.419(14) . ?
C41 C42 1.534(14) . ?
C41 C43 1.505(14) . ?
C41 C44 1.552(14) . ?
C45 C46 1.501(14) . ?
C46 C47 1.400(15) . ?
C46 C51 1.374(15) . ?
C47 C48 1.390(16) . ?
C48 C49 1.357(17) . ?
C49 C50 1.377(15) . ?
C50 C51 1.406(15) . ?
C52 C53 1.526(14) . ?
C52 C54 1.537(14) . ?
C52 C55 1.533(15) . ?
C56 C57 1.525(14) . ?
C57 C58 1.381(14) . ?
C57 C62 1.409(14) . ?
C58 C59 1.382(16) . ?
C59 C60 1.378(16) . ?
C60 C61 1.396(15) . ?
C61 C62 1.405(14) . ?
C63 C64 1.525(15) . ?
C63 C65 1.515(14) . ?
C63 C66 1.534(14) . ?
Ce3 O9 2.276(7) . ?
Ce3 O10 2.289(7) . ?
Ce3 O11 2.277(7) . ?
Ce3 O12 1.884(6) . ?
Ce3 N9 2.672(9) . ?
Ce3 N10 2.706(8) . ?
Ce3 N11 2.692(8) . ?
Cs3 O11 2.938(7) . ?
Cs3 O12 2.951(6) . ?
O9 N9 1.455(11) . ?
O10 N10 1.432(10) . ?
O11 N11 1.428(10) . ?
N9 C73 1.446(14) . ?
N9 C74 1.495(14) . ?
N10 C84 1.465(12) . ?
N10 C85 1.526(13) . ?
N11 C95 1.454(13) . ?
N11 C96 1.488(14) . ?
N12 C67 1.503(13) . ?
N12 C78 1.480(15) . ?
N12 C89 1.496(14) . ?
C67 C68 1.476(19) . ?
C68 C69 1.416(18) . ?
C68 C73 1.381(19) . ?
C69 C70 1.34(2) . ?
C70 C71 1.38(3) . ?
C71 C72 1.386(19) . ?
C72 C73 1.372(19) . ?
C74 C75 1.534(16) . ?
C74 C76 1.514(15) . ?
C74 C77 1.538(17) . ?
C78 C79 1.496(16) . ?
C79 C80 1.413(15) . ?
C79 C84 1.419(15) . ?
C80 C81 1.357(17) . ?
C81 C82 1.401(17) . ?
C82 C83 1.384(15) . ?
C83 C84 1.364(15) . ?
C85 C86 1.527(14) . ?
C85 C87 1.529(13) . ?
C85 C88 1.526(15) . ?
C89 C90 1.519(15) . ?
C90 C91 1.394(15) . ?
C90 C95 1.373(14) . ?
C91 C92 1.370(16) . ?
C92 C93 1.386(15) . ?
C93 C94 1.398(15) . ?
C94 C95 1.378(14) . ?
C96 C97 1.526(17) . ?
C96 C98 1.529(16) . ?
C96 C99 1.535(18) . ?
Ce4 O13 2.275(7) . ?
Ce4 O14 2.264(6) . ?
Ce4 O15 2.279(7) . ?
Ce4 O16 1.876(7) . ?
Ce4 N13 2.720(8) . ?
Ce4 N14 2.675(8) . ?
Ce4 N15 2.717(8) . ?
Cs4 O15 3.009(7) . ?
Cs4 O16 2.929(7) . ?
O13 N13 1.441(10) . ?
O14 N14 1.442(10) . ?
O15 N15 1.449(11) . ?
N13 C106 1.447(13) . ?
N13 C107 1.505(13) . ?
N14 C117 1.446(13) . ?
N14 C118 1.524(13) . ?
N15 C128 1.444(14) . ?
N15 C129 1.507(14) . ?
N16 C100 1.496(14) . ?
N16 C111 1.478(14) . ?
N16 C122 1.494(13) . ?
C100 C101 1.509(16) . ?
C101 C102 1.393(16) . ?
C101 C106 1.407(16) . ?
C102 C103 1.373(19) . ?
C103 C104 1.39(2) . ?
C104 C105 1.390(16) . ?
C105 C106 1.395(16) . ?
C107 C108 1.538(14) . ?
C107 C109 1.538(14) . ?
C107 C110 1.512(15) . ?
C111 C112 1.501(15) . ?
C112 C113 1.397(16) . ?
C112 C117 1.397(15) . ?
C113 C114 1.415(17) . ?
C114 C115 1.391(17) . ?
C115 C116 1.353(16) . ?
C116 C117 1.415(15) . ?
C118 C119 1.518(15) . ?
C118 C120 1.530(15) . ?
C118 C121 1.541(14) . ?
C122 C123 1.499(17) . ?
C123 C124 1.405(16) . ?
C123 C128 1.408(17) . ?
C124 C125 1.370(19) . ?
C125 C126 1.368(19) . ?
C126 C127 1.384(16) . ?
C127 C128 1.398(16) . ?
C129 C130 1.569(17) . ?
C129 C131 1.547(16) . ?
C129 C132 1.503(17) . ?
Ce5 O17 2.279(7) . ?
Ce5 O18 2.261(7) . ?
Ce5 O19 2.265(7) . ?
Ce5 O20 1.896(7) . ?
Ce5 N17 2.699(8) . ?
Ce5 N18 2.698(8) . ?
Ce5 N19 2.692(8) . ?
Cs5 O17 3.086(7) . ?
Cs5 O20 2.904(6) . ?
Cs5 O21 3.019(6) . ?
Cs5 O24 2.958(7) . ?
Cs5 O30 3.066(7) . ?
Cs5 O32 2.924(7) . ?
O17 N17 1.435(10) . ?
O18 N18 1.441(10) . ?
O18 Cs6 2.995(7) . ?
O19 N19 1.439(10) . ?
O19 Cs8 3.038(7) . ?
O20 Cs6 2.946(7) . ?
O20 Cs8 2.925(7) . ?
N17 C139 1.454(12) . ?
N17 C140 1.518(12) . ?
N18 C150 1.449(13) . ?
N18 C151 1.502(13) . ?
N19 C161 1.441(13) . ?
N19 C162 1.516(13) . ?
N20 C133 1.488(13) . ?
N20 C144 1.481(13) . ?
N20 C155 1.478(14) . ?
C133 C134 1.493(14) . ?
C134 C135 1.395(14) . ?
C134 C139 1.420(14) . ?
C135 C136 1.384(16) . ?
C136 C137 1.388(16) . ?
C137 C138 1.387(14) . ?
C138 C139 1.405(14) . ?
C140 C141 1.524(15) . ?
C140 C142 1.540(15) . ?
C140 C143 1.520(14) . ?
C144 C145 1.503(15) . ?
C145 C146 1.385(15) . ?
C145 C150 1.401(15) . ?
C146 C147 1.385(17) . ?
C147 C148 1.377(18) . ?
C148 C149 1.369(16) . ?
C149 C150 1.390(15) . ?
C151 C152 1.527(14) . ?
C151 C153 1.519(14) . ?
C151 C154 1.509(14) . ?
C155 C156 1.525(16) . ?
C156 C157 1.405(15) . ?
C156 C161 1.399(16) . ?
C157 C158 1.393(17) . ?
C158 C159 1.387(18) . ?
C159 C160 1.358(16) . ?
C160 C161 1.409(16) . ?
C162 C163 1.547(16) . ?
C162 C164 1.494(15) . ?
C162 C165 1.564(16) . ?
Ce6 O21 2.275(7) . ?
Ce6 O22 2.278(7) . ?
Ce6 O23 2.269(7) . ?
Ce6 O24 1.872(7) . ?
Ce6 N21 2.691(9) . ?
Ce6 N22 2.687(8) . ?
Ce6 N23 2.673(9) . ?
Cs6 O22 3.015(7) . ?
Cs6 O24 2.934(7) . ?
Cs6 O26 3.049(7) . ?
Cs6 O28 2.893(6) . ?
O21 N21 1.422(10) . ?
O22 N22 1.423(10) . ?
O23 N23 1.428(10) . ?
O23 Cs7 3.083(7) . ?
O24 Cs7 2.947(7) . ?
N21 C172 1.456(13) . ?
N21 C173 1.491(14) . ?
N22 C183 1.441(14) . ?
N22 C184 1.513(14) . ?
N23 C194 1.429(13) . ?
N23 C195 1.516(13) . ?
N24 C166 1.459(13) . ?
N24 C177 1.472(12) . ?
N24 C188 1.469(13) . ?
C166 C167 1.514(14) . ?
C167 C168 1.395(15) . ?
C167 C172 1.389(14) . ?
C168 C169 1.374(16) . ?
C169 C170 1.376(17) . ?
C170 C171 1.389(15) . ?
C171 C172 1.403(14) . ?
C173 C174 1.539(15) . ?
C173 C175 1.533(14) . ?
C173 C176 1.525(15) . ?
C177 C178 1.514(14) . ?
C178 C179 1.379(15) . ?
C178 C183 1.430(15) . ?
C179 C180 1.411(15) . ?
C180 C181 1.345(16) . ?
C181 C182 1.377(17) . ?
C182 C183 1.408(16) . ?
C184 C185 1.560(15) . ?
C184 C186 1.543(16) . ?
C184 C187 1.511(16) . ?
C188 C189 1.521(16) . ?
C189 C190 1.402(15) . ?
C189 C194 1.378(15) . ?
C190 C191 1.356(17) . ?
C191 C192 1.392(17) . ?
C192 C193 1.360(17) . ?
C193 C194 1.394(16) . ?
C195 C196 1.529(15) . ?
C195 C197 1.529(15) . ?
C195 C198 1.536(15) . ?
Ce7 O25 2.263(7) . ?
Ce7 O26 2.276(7) . ?
Ce7 O27 2.265(7) . ?
Ce7 O28 1.888(7) . ?
Ce7 N25 2.664(9) . ?
Ce7 N26 2.702(9) . ?
Ce7 N27 2.666(9) . ?
Cs7 O25 3.147(8) . ?
Cs7 O28 2.910(6) . ?
Cs7 O31 3.053(7) . ?
Cs7 O32 2.953(7) . ?
O25 N25 1.444(13) . ?
O26 N26 1.438(11) . ?
O27 N27 1.430(11) . ?
O27 Cs8 3.058(7) . ?
O28 Cs8 2.944(7) . ?
N25 C205 1.464(16) . ?
N25 C206 1.508(16) . ?
N26 C216 1.441(14) . ?
N26 C217 1.529(14) . ?
N27 C227 1.466(15) . ?
N27 C228 1.499(15) . ?
N28 C199 1.473(16) . ?
N28 C210 1.504(17) . ?
N28 C221 1.483(16) . ?
C199 C200 1.50(2) . ?
C200 C201 1.379(19) . ?
C200 C205 1.38(2) . ?
C201 C202 1.37(2) . ?
C202 C203 1.40(2) . ?
C203 C204 1.386(19) . ?
C204 C205 1.39(2) . ?
C206 C207 1.55(2) . ?
C206 C208 1.51(2) . ?
C206 C209 1.541(17) . ?
C210 C211 1.476(19) . ?
C211 C212 1.423(18) . ?
C211 C216 1.379(17) . ?
C212 C213 1.35(2) . ?
C213 C214 1.37(2) . ?
C214 C215 1.395(18) . ?
C215 C216 1.388(17) . ?
C217 C218 1.525(15) . ?
C217 C219 1.531(15) . ?
C217 C220 1.532(16) . ?
C221 C222 1.533(18) . ?
C222 C223 1.41(2) . ?
C222 C227 1.370(16) . ?
C223 C224 1.38(2) . ?
C224 C225 1.386(19) . ?
C225 C226 1.364(18) . ?
C226 C227 1.386(17) . ?
C228 C229 1.538(16) . ?
C228 C230 1.552(18) . ?
C228 C231 1.547(16) . ?
Ce8 O29 2.288(7) . ?
Ce8 O30 2.278(8) . ?
Ce8 O31 2.273(7) . ?
Ce8 O32 1.891(7) . ?
Ce8 N29 2.682(9) . ?
Ce8 N30 2.706(9) . ?
Ce8 N31 2.700(10) . ?
Cs8 O29 3.028(8) . ?
Cs8 O32 2.954(7) . ?
O29 N29 1.429(11) . ?
O30 N30 1.416(11) . ?
O31 N31 1.431(12) . ?
N29 C238 1.451(15) . ?
N29 C239 1.499(13) . ?
N30 C249 1.456(14) . ?
N30 C250 1.524(14) . ?
N31 C260 1.455(16) . ?
N31 C261 1.526(18) . ?
N32 C232 1.460(15) . ?
N32 C243 1.482(17) . ?
N32 C254 1.464(15) . ?
C232 C233 1.49(2) . ?
C233 C234 1.418(19) . ?
C233 C238 1.415(19) . ?
C234 C235 1.35(2) . ?
C235 C236 1.38(2) . ?
C236 C237 1.41(2) . ?
C237 C238 1.394(19) . ?
C239 C240 1.510(15) . ?
C239 C241 1.541(15) . ?
C239 C242 1.521(14) . ?
C243 C244 1.523(17) . ?
C244 C245 1.401(15) . ?
C244 C249 1.375(16) . ?
C245 C246 1.380(18) . ?
C246 C247 1.391(18) . ?
C247 C248 1.390(16) . ?
C248 C249 1.388(16) . ?
C250 C251 1.544(18) . ?
C250 C252 1.539(17) . ?
C250 C253 1.517(19) . ?
C254 C255 1.539(19) . ?
C255 C256 1.40(2) . ?
C255 C260 1.381(19) . ?
C256 C257 1.38(2) . ?
C257 C258 1.35(2) . ?
C258 C259 1.40(2) . ?
C259 C260 1.396(18) . ?
C261 C262 1.529(18) . ?
C261 C263 1.530(17) . ?
C261 C264 1.574(18) . ?

loop_
_geom_angle_atom_site_label_1
_geom_angle_atom_site_label_2
_geom_angle_atom_site_label_3
_geom_angle
_geom_angle_site_symmetry_1
_geom_angle_site_symmetry_3
_geom_angle_publ_flag
O1 Ce1 N1 31.8(3) . . ?
O1 Ce1 N2 133.0(3) . . ?
O1 Ce1 N3 108.4(3) . . ?
O2 Ce1 O1 118.7(3) . . ?
O2 Ce1 O3 116.7(3) . . ?
O2 Ce1 N1 107.3(3) . . ?
O2 Ce1 N2 32.4(2) . . ?
O2 Ce1 N3 131.8(3) . . ?
O3 Ce1 O1 120.9(3) . . ?
O3 Ce1 N1 134.8(3) . . ?
O3 Ce1 N2 105.0(3) . . ?
O3 Ce1 N3 32.5(3) . . ?
O4 Ce1 O1 83.3(3) . . ?
O4 Ce1 O2 83.5(3) . . ?
O4 Ce1 O3 83.8(3) . . ?
O4 Ce1 N1 111.9(3) . . ?
O4 Ce1 N2 112.9(3) . . ?
O4 Ce1 N3 112.9(3) . . ?
N1 Ce1 N3 107.3(3) . . ?
N2 Ce1 N1 106.5(3) . . ?
N2 Ce1 N3 104.9(3) . . ?
O2 Cs1 O9 114.80(19) . . ?
O4 Cs1 O2 55.86(18) . . ?
O4 Cs1 O9 116.51(18) . . ?
O4 Cs1 O14 123.39(18) . . ?
O4 Cs1 O16 78.88(18) . . ?
O12 Cs1 O2 125.51(19) . . ?
O12 Cs1 O4 79.71(18) . . ?
O12 Cs1 O9 56.07(18) . . ?
O12 Cs1 O14 117.35(18) . . ?
O12 Cs1 O16 79.62(17) . . ?
O14 Cs1 O2 113.27(19) . . ?
O14 Cs1 O9 117.06(19) . . ?
O16 Cs1 O2 115.75(18) . . ?
O16 Cs1 O9 126.04(18) . . ?
O16 Cs1 O14 55.46(18) . . ?
Ce1 O1 Cs4 101.6(2) . . ?
N1 O1 Ce1 90.3(5) . . ?
N1 O1 Cs4 145.5(6) . . ?
Ce1 O2 Cs1 103.4(2) . . ?
N2 O2 Ce1 90.1(5) . . ?
N2 O2 Cs1 145.3(5) . . ?
Ce1 O3 Cs3 102.0(2) . . ?
N3 O3 Ce1 90.5(6) . . ?
N3 O3 Cs3 145.1(6) . . ?
Ce1 O4 Cs1 116.3(3) . . ?
Ce1 O4 Cs3 117.2(3) . . ?
Ce1 O4 Cs4 118.9(3) . . ?
Cs3 O4 Cs1 99.0(2) . . ?
Cs3 O4 Cs4 102.1(2) . . ?
Cs4 O4 Cs1 100.0(2) . . ?
O1 N1 Ce1 57.9(4) . . ?
O1 N1 C7 107.6(9) . . ?
O1 N1 C8 109.0(8) . . ?
C7 N1 Ce1 114.9(7) . . ?
C7 N1 C8 115.3(9) . . ?
C8 N1 Ce1 129.7(7) . . ?
O2 N2 Ce1 57.5(4) . . ?
O2 N2 C19 108.2(7) . . ?
C18 N2 Ce1 115.6(6) . . ?
C18 N2 O2 107.4(8) . . ?
C18 N2 C19 114.6(8) . . ?
C19 N2 Ce1 129.8(6) . . ?
O3 N3 Ce1 57.0(4) . . ?
O3 N3 C30 107.1(10) . . ?
C29 N3 Ce1 115.9(7) . . ?
C29 N3 O3 107.2(9) . . ?
C29 N3 C30 115.2(9) . . ?
C30 N3 Ce1 128.8(7) . . ?
C12 N4 C1 109.2(11) . . ?
C23 N4 C1 109.1(10) . . ?
C23 N4 C12 108.5(10) . . ?
N4 C1 C2 114.3(12) . . ?
C3 C2 C1 121.0(12) . . ?
C7 C2 C1 122.8(12) . . ?
C7 C2 C3 116.1(14) . . ?
C2 C3 C4 124.4(15) . . ?
C5 C4 C3 117.6(16) . . ?
C6 C5 C4 119.7(16) . . ?
C5 C6 C7 122.0(13) . . ?
C2 C7 N1 119.1(12) . . ?
C2 C7 C6 120.1(12) . . ?
C6 C7 N1 120.5(11) . . ?
N1 C8 C11 111.9(10) . . ?
C9 C8 N1 110.8(10) . . ?
C9 C8 C10 109.2(11) . . ?
C9 C8 C11 109.0(10) . . ?
C10 C8 N1 107.1(9) . . ?
C10 C8 C11 108.9(10) . . ?
N4 C12 C13 114.5(10) . . ?
C14 C13 C12 122.0(12) . . ?
C14 C13 C18 116.8(14) . . ?
C18 C13 C12 121.2(11) . . ?
C15 C14 C13 121.9(15) . . ?
C16 C15 C14 120.6(15) . . ?
C15 C16 C17 121.0(15) . . ?
C18 C17 C16 119.1(13) . . ?
C13 C18 N2 118.7(12) . . ?
C17 C18 N2 120.8(11) . . ?
C17 C18 C13 120.3(12) . . ?
N2 C19 C21 106.5(8) . . ?
C20 C19 N2 109.4(9) . . ?
C20 C19 C21 109.2(9) . . ?
C20 C19 C22 110.1(9) . . ?
C22 C19 N2 111.5(9) . . ?
C22 C19 C21 110.0(9) . . ?
N4 C23 C24 115.9(11) . . ?
C25 C24 C23 118.8(13) . . ?
C29 C24 C23 121.5(11) . . ?
C29 C24 C25 119.6(13) . . ?
C26 C25 C24 120.6(15) . . ?
C27 C26 C25 118.9(13) . . ?
C28 C27 C26 122.1(15) . . ?
C27 C28 C29 120.0(14) . . ?
C24 C29 N3 118.7(12) . . ?
C24 C29 C28 118.7(11) . . ?
C28 C29 N3 122.5(12) . . ?
N3 C30 C31 111.3(13) . . ?
N3 C30 C32 106.5(10) . . ?
N3 C30 C33 112.4(12) . . ?
C31 C30 C32 108.7(13) . . ?
C31 C30 C33 109.5(13) . . ?
C33 C30 C32 108.3(13) . . ?
O5 Ce2 O6 118.1(2) . . ?
O5 Ce2 O7 118.7(2) . . ?
O5 Ce2 N5 32.6(2) . . ?
O5 Ce2 N6 134.1(2) . . ?
O5 Ce2 N7 105.5(2) . . ?
O6 Ce2 N5 104.3(2) . . ?
O6 Ce2 N6 32.4(2) . . ?
O6 Ce2 N7 134.7(2) . . ?
O7 Ce2 O6 120.4(2) . . ?
O7 Ce2 N5 133.7(2) . . ?
O7 Ce2 N6 105.7(2) . . ?
O7 Ce2 N7 32.1(2) . . ?
O8 Ce2 O5 83.9(3) . . ?
O8 Ce2 O6 83.8(3) . . ?
O8 Ce2 O7 85.5(3) . . ?
O8 Ce2 N5 112.3(3) . . ?
O8 Ce2 N6 112.0(3) . . ?
O8 Ce2 N7 113.9(3) . . ?
N5 Ce2 N6 106.0(3) . . ?
N5 Ce2 N7 106.0(3) . . ?
N6 Ce2 N7 106.0(2) . . ?
O5 Cs2 O13 116.84(18) . . ?
O8 Cs2 O5 55.33(17) . . ?
O8 Cs2 O10 123.09(18) . . ?
O8 Cs2 O13 118.63(18) . . ?
O10 Cs2 O5 114.64(18) . . ?
O10 Cs2 O13 114.46(18) . . ?
O12 Cs2 O5 114.78(17) . . ?
O12 Cs2 O8 77.51(17) . . ?
O12 Cs2 O10 55.71(18) . . ?
O12 Cs2 O13 124.94(18) . . ?
O16 Cs2 O5 123.76(18) . . ?
O16 Cs2 O8 79.24(18) . . ?
O16 Cs2 O10 117.66(18) . . ?
O16 Cs2 O12 80.51(17) . . ?
O16 Cs2 O13 55.61(18) . . ?
Ce2 O5 Cs2 102.9(2) . . ?
N5 O5 Ce2 89.3(4) . . ?
N5 O5 Cs2 144.1(5) . . ?
Ce2 O6 Cs4 102.2(2) . . ?
N6 O6 Ce2 89.2(4) . . ?
N6 O6 Cs4 145.3(5) . . ?
Ce2 O7 Cs3 100.7(2) . . ?
N7 O7 Ce2 89.9(4) . . ?
N7 O7 Cs3 147.3(5) . . ?
Ce2 O8 Cs2 117.4(3) . . ?
Ce2 O8 Cs3 116.7(3) . . ?
Ce2 O8 Cs4 118.0(3) . . ?
Cs3 O8 Cs2 101.42(19) . . ?
Cs3 O8 Cs4 101.51(19) . . ?
Cs4 O8 Cs2 98.67(18) . . ?
O5 N5 Ce2 58.1(4) . . ?
O5 N5 C40 107.6(7) . . ?
O5 N5 C41 107.7(7) . . ?
C40 N5 Ce2 117.2(6) . . ?
C40 N5 C41 115.2(8) . . ?
C41 N5 Ce2 127.6(6) . . ?
O6 N6 Ce2 58.4(4) . . ?
O6 N6 C51 106.9(7) . . ?
O6 N6 C52 109.6(7) . . ?
C51 N6 Ce2 117.7(6) . . ?
C51 N6 C52 115.3(8) . . ?
C52 N6 Ce2 126.9(6) . . ?
O7 N7 Ce2 57.9(4) . . ?
O7 N7 C62 107.3(7) . . ?
O7 N7 C63 108.5(7) . . ?
C62 N7 Ce2 116.3(6) . . ?
C62 N7 C63 115.2(7) . . ?
C63 N7 Ce2 128.4(6) . . ?
C45 N8 C34 109.0(8) . . ?
C45 N8 C56 108.4(8) . . ?
C56 N8 C34 106.8(8) . . ?
N8 C34 C35 114.6(8) . . ?
C36 C35 C34 119.0(10) . . ?
C40 C35 C34 122.7(9) . . ?
C40 C35 C36 118.2(10) . . ?
C37 C36 C35 122.3(11) . . ?
C36 C37 C38 118.6(11) . . ?
C39 C38 C37 121.2(11) . . ?
C38 C39 C40 119.2(11) . . ?
C35 C40 N5 119.5(9) . . ?
C35 C40 C39 120.3(10) . . ?
C39 C40 N5 120.0(9) . . ?
N5 C41 C42 108.0(8) . . ?
N5 C41 C44 112.7(8) . . ?
C42 C41 C44 111.2(9) . . ?
C43 C41 N5 106.8(8) . . ?
C43 C41 C42 108.0(9) . . ?
C43 C41 C44 109.9(9) . . ?
N8 C45 C46 115.1(8) . . ?
C47 C46 C45 120.2(10) . . ?
C51 C46 C45 121.4(9) . . ?
C51 C46 C47 118.3(10) . . ?
C48 C47 C46 121.2(11) . . ?
C49 C48 C47 119.1(11) . . ?
C48 C49 C50 121.6(11) . . ?
C49 C50 C51 119.1(12) . . ?
C46 C51 N6 119.8(9) . . ?
C46 C51 C50 120.7(10) . . ?
C50 C51 N6 119.5(10) . . ?
N6 C52 C53 110.0(9) . . ?
N6 C52 C54 107.2(8) . . ?
N6 C52 C55 112.7(9) . . ?
C53 C52 C54 109.6(9) . . ?
C53 C52 C55 108.6(9) . . ?
C55 C52 C54 108.7(9) . . ?
N8 C56 C57 113.5(9) . . ?
C58 C57 C56 120.9(9) . . ?
C58 C57 C62 118.7(10) . . ?
C62 C57 C56 120.3(9) . . ?
C57 C58 C59 121.8(11) . . ?
C60 C59 C58 120.1(11) . . ?
C59 C60 C61 119.6(11) . . ?
C60 C61 C62 120.3(10) . . ?
C57 C62 N7 120.5(9) . . ?
C61 C62 N7 120.0(9) . . ?
C61 C62 C57 119.4(9) . . ?
N7 C63 C64 108.9(8) . . ?
N7 C63 C66 112.1(8) . . ?
C64 C63 C66 110.0(9) . . ?
C65 C63 N7 107.4(8) . . ?
C65 C63 C64 108.7(9) . . ?
C65 C63 C66 109.7(8) . . ?
O9 Ce3 O10 118.8(2) . . ?
O9 Ce3 O11 113.8(3) . . ?
O9 Ce3 N9 33.0(3) . . ?
O9 Ce3 N10 133.6(3) . . ?
O9 Ce3 N11 103.6(3) . . ?
O10 Ce3 N9 105.2(3) . . ?
O10 Ce3 N10 31.9(2) . . ?
O10 Ce3 N11 136.3(3) . . ?
O11 Ce3 O10 123.6(2) . . ?
O11 Ce3 N9 130.5(3) . . ?
O11 Ce3 N10 111.3(2) . . ?
O11 Ce3 N11 32.0(2) . . ?
O12 Ce3 O9 84.9(3) . . ?
O12 Ce3 O10 83.0(3) . . ?
O12 Ce3 O11 82.8(3) . . ?
O12 Ce3 N9 113.8(3) . . ?
O12 Ce3 N10 111.3(3) . . ?
O12 Ce3 N11 112.5(3) . . ?
N9 Ce3 N10 105.2(3) . . ?
N9 Ce3 N11 104.8(3) . . ?
N11 Ce3 N10 108.8(3) . . ?
O3 Cs3 O7 118.7(2) . . ?
O4 Cs3 O3 56.35(19) . . ?
O4 Cs3 O7 117.96(18) . . ?
O4 Cs3 O8 77.67(18) . . ?
O4 Cs3 O11 124.71(19) . . ?
O4 Cs3 O12 79.54(18) . . ?
O8 Cs3 O3 125.24(19) . . ?
O8 Cs3 O7 56.80(17) . . ?
O8 Cs3 O11 117.12(19) . . ?
O8 Cs3 O12 77.71(17) . . ?
O11 Cs3 O3 113.2(2) . . ?
O11 Cs3 O7 113.34(19) . . ?
O11 Cs3 O12 56.05(18) . . ?
O12 Cs3 O3 116.34(19) . . ?
O12 Cs3 O7 122.10(18) . . ?
Ce3 O9 Cs1 99.8(2) . . ?
N9 O9 Cs1 144.2(5) . . ?
N9 O9 Ce3 88.6(5) . . ?
Ce3 O10 Cs2 102.0(2) . . ?
N10 O10 Cs2 143.5(5) . . ?
N10 O10 Ce3 90.3(5) . . ?
Ce3 O11 Cs3 104.6(2) . . ?
N11 O11 Ce3 90.2(5) . . ?
N11 O11 Cs3 150.0(5) . . ?
Cs1 O12 Cs2 99.38(18) . . ?
Cs1 O12 Cs3 99.01(19) . . ?
Cs2 O12 Cs3 101.84(19) . . ?
Ce3 O12 Cs1 118.4(3) . . ?
Ce3 O12 Cs2 118.5(3) . . ?
Ce3 O12 Cs3 116.3(3) . . ?
O9 N9 Ce3 58.4(4) . . ?
O9 N9 C74 108.2(8) . . ?
C73 N9 Ce3 116.0(7) . . ?
C73 N9 O9 107.9(9) . . ?
C73 N9 C74 116.4(9) . . ?
C74 N9 Ce3 127.5(6) . . ?
O10 N10 Ce3 57.7(4) . . ?
O10 N10 C84 106.4(7) . . ?
O10 N10 C85 108.1(7) . . ?
C84 N10 Ce3 116.4(6) . . ?
C84 N10 C85 114.2(8) . . ?
C85 N10 Ce3 129.5(6) . . ?
O11 N11 Ce3 57.7(4) . . ?
O11 N11 C95 105.9(7) . . ?
O11 N11 C96 108.3(8) . . ?
C95 N11 Ce3 113.2(6) . . ?
C95 N11 C96 114.5(8) . . ?
C96 N11 Ce3 132.4(7) . . ?
C78 N12 C67 108.7(9) . . ?
C78 N12 C89 105.9(9) . . ?
C89 N12 C67 108.5(8) . . ?
C68 C67 N12 114.9(10) . . ?
C69 C68 C67 117.7(14) . . ?
C73 C68 C67 122.6(11) . . ?
C73 C68 C69 119.7(15) . . ?
C70 C69 C68 119.1(17) . . ?
C69 C70 C71 122.3(16) . . ?
C72 C71 C70 118.1(17) . . ?
C73 C72 C71 121.4(16) . . ?
C68 C73 N9 121.2(13) . . ?
C68 C73 C72 119.2(12) . . ?
C72 C73 N9 119.3(13) . . ?
N9 C74 C75 109.9(9) . . ?
N9 C74 C76 108.5(8) . . ?
N9 C74 C77 111.8(10) . . ?
C76 C74 C75 108.5(10) . . ?
C76 C74 C77 108.3(10) . . ?
C77 C74 C75 109.6(10) . . ?
N12 C78 C79 113.8(10) . . ?
C80 C79 C78 121.3(11) . . ?
C84 C79 C78 124.1(10) . . ?
C84 C79 C80 114.4(11) . . ?
C81 C80 C79 123.9(12) . . ?
C80 C81 C82 119.9(11) . . ?
C83 C82 C81 118.0(11) . . ?
C84 C83 C82 121.7(11) . . ?
C79 C84 N10 115.0(9) . . ?
C83 C84 N10 122.9(10) . . ?
C83 C84 C79 122.0(10) . . ?
N10 C85 C87 106.9(8) . . ?
C86 C85 N10 109.3(8) . . ?
C86 C85 C87 109.7(9) . . ?
C86 C85 C88 109.7(9) . . ?
C88 C85 N10 111.5(8) . . ?
C88 C85 C87 109.7(9) . . ?
N12 C89 C90 114.2(9) . . ?
C91 C90 C89 117.0(10) . . ?
C95 C90 C89 122.0(10) . . ?
C95 C90 C91 120.9(10) . . ?
C92 C91 C90 119.8(11) . . ?
C91 C92 C93 120.5(11) . . ?
C92 C93 C94 118.5(11) . . ?
C95 C94 C93 121.6(10) . . ?
C90 C95 N11 119.6(9) . . ?
C90 C95 C94 118.5(10) . . ?
C94 C95 N11 121.4(9) . . ?
N11 C96 C97 109.9(10) . . ?
N11 C96 C98 106.8(9) . . ?
N11 C96 C99 112.7(10) . . ?
C97 C96 C98 108.9(11) . . ?
C97 C96 C99 108.9(10) . . ?
C98 C96 C99 109.6(11) . . ?
O13 Ce4 O15 118.2(3) . . ?
O13 Ce4 N13 32.0(2) . . ?
O13 Ce4 N14 133.1(3) . . ?
O13 Ce4 N15 107.3(3) . . ?
O14 Ce4 O13 118.4(2) . . ?
O14 Ce4 O15 119.4(3) . . ?
O14 Ce4 N13 107.0(3) . . ?
O14 Ce4 N14 32.6(2) . . ?
O14 Ce4 N15 133.2(3) . . ?
O15 Ce4 N13 132.6(3) . . ?
O15 Ce4 N14 107.5(3) . . ?
O15 Ce4 N15 32.2(3) . . ?
O16 Ce4 O13 84.1(3) . . ?
O16 Ce4 O14 83.2(3) . . ?
O16 Ce4 O15 82.8(3) . . ?
O16 Ce4 N13 113.0(3) . . ?
O16 Ce4 N14 112.3(3) . . ?
O16 Ce4 N15 112.3(3) . . ?
N14 Ce4 N13 106.5(3) . . ?
N14 Ce4 N15 105.8(3) . . ?
N15 Ce4 N13 106.3(3) . . ?
O4 Cs4 O1 55.29(19) . . ?
O4 Cs4 O6 121.19(18) . . ?
O4 Cs4 O8 76.92(18) . . ?
O4 Cs4 O15 117.18(19) . . ?
O6 Cs4 O1 113.14(19) . . ?
O8 Cs4 O1 114.76(19) . . ?
O8 Cs4 O6 55.65(17) . . ?
O8 Cs4 O15 125.34(18) . . ?
O15 Cs4 O1 115.6(2) . . ?
O15 Cs4 O6 118.09(19) . . ?
O16 Cs4 O1 124.51(18) . . ?
O16 Cs4 O4 79.67(18) . . ?
O16 Cs4 O6 117.68(18) . . ?
O16 Cs4 O8 79.08(17) . . ?
O16 Cs4 O15 55.49(18) . . ?
Ce4 O13 Cs2 100.2(2) . . ?
N13 O13 Cs2 146.7(5) . . ?
N13 O13 Ce4 91.2(5) . . ?
Ce4 O14 Cs1 104.3(2) . . ?
N14 O14 Cs1 145.4(5) . . ?
N14 O14 Ce4 89.6(4) . . ?
Ce4 O15 Cs4 103.0(2) . . ?
N15 O15 Ce4 90.7(5) . . ?
N15 O15 Cs4 149.7(6) . . ?
Cs2 O16 Cs1 98.44(19) . . ?
Cs2 O16 Cs4 100.62(19) . . ?
Ce4 O16 Cs1 116.6(3) . . ?
Ce4 O16 Cs2 119.3(3) . . ?
Ce4 O16 Cs4 118.4(3) . . ?
Cs4 O16 Cs1 99.66(19) . . ?
O13 N13 Ce4 56.8(4) . . ?
O13 N13 C106 107.1(7) . . ?
O13 N13 C107 108.0(7) . . ?
C106 N13 Ce4 114.0(6) . . ?
C106 N13 C107 115.6(8) . . ?
C107 N13 Ce4 130.4(6) . . ?
O14 N14 Ce4 57.8(4) . . ?
O14 N14 C117 106.2(7) . . ?
O14 N14 C118 109.1(7) . . ?
C117 N14 Ce4 116.2(6) . . ?
C117 N14 C118 115.4(8) . . ?
C118 N14 Ce4 128.3(6) . . ?
O15 N15 Ce4 57.0(4) . . ?
O15 N15 C129 107.4(8) . . ?
C128 N15 Ce4 112.6(6) . . ?
C128 N15 O15 106.6(8) . . ?
C128 N15 C129 116.1(8) . . ?
C129 N15 Ce4 131.2(7) . . ?
C111 N16 C100 108.2(9) . . ?
C111 N16 C122 108.4(9) . . ?
C122 N16 C100 108.9(8) . . ?
N16 C100 C101 113.7(9) . . ?
C102 C101 C100 119.9(11) . . ?
C102 C101 C106 119.0(12) . . ?
C106 C101 C100 121.0(10) . . ?
C103 C102 C101 121.1(14) . . ?
C102 C103 C104 119.7(13) . . ?
C105 C104 C103 120.6(13) . . ?
C104 C105 C106 119.6(13) . . ?
C101 C106 N13 119.0(10) . . ?
C105 C106 N13 121.0(10) . . ?
C105 C106 C101 119.8(11) . . ?
N13 C107 C108 110.3(8) . . ?
N13 C107 C109 106.5(8) . . ?
N13 C107 C110 112.8(8) . . ?
C108 C107 C109 108.0(9) . . ?
C110 C107 C108 109.6(9) . . ?
C110 C107 C109 109.4(9) . . ?
N16 C111 C112 114.9(10) . . ?
C113 C112 C111 119.0(11) . . ?
C117 C112 C111 122.1(10) . . ?
C117 C112 C113 118.9(11) . . ?
C112 C113 C114 121.2(12) . . ?
C115 C114 C113 117.7(12) . . ?
C116 C115 C114 122.3(12) . . ?
C115 C116 C117 120.0(11) . . ?
C112 C117 N14 119.0(9) . . ?
C112 C117 C116 119.8(10) . . ?
C116 C117 N14 121.2(9) . . ?
N14 C118 C120 105.6(8) . . ?
N14 C118 C121 111.7(8) . . ?
C119 C118 N14 109.8(9) . . ?
C119 C118 C120 109.7(9) . . ?
C119 C118 C121 110.7(9) . . ?
C120 C118 C121 109.1(9) . . ?
N16 C122 C123 113.6(9) . . ?
C124 C123 C122 121.5(12) . . ?
C124 C123 C128 116.7(12) . . ?
C128 C123 C122 121.8(11) . . ?
C125 C124 C123 122.1(14) . . ?
C126 C125 C124 120.4(13) . . ?
C125 C126 C127 120.1(14) . . ?
C126 C127 C128 120.0(13) . . ?
C123 C128 N15 118.8(11) . . ?
C127 C128 N15 120.4(11) . . ?
C127 C128 C123 120.7(11) . . ?
N15 C129 C130 108.5(10) . . ?
N15 C129 C131 105.6(8) . . ?
C131 C129 C130 108.7(10) . . ?
C132 C129 N15 113.7(10) . . ?
C132 C129 C130 109.7(10) . . ?
C132 C129 C131 110.5(10) . . ?
O17 Ce5 N17 32.1(2) . . ?
O17 Ce5 N18 107.3(3) . . ?
O17 Ce5 N19 133.2(2) . . ?
O18 Ce5 O17 120.5(3) . . ?
O18 Ce5 O19 116.7(3) . . ?
O18 Ce5 N17 134.3(2) . . ?
O18 Ce5 N18 32.3(2) . . ?
O18 Ce5 N19 105.3(3) . . ?
O19 Ce5 O17 119.1(3) . . ?
O19 Ce5 N17 107.8(2) . . ?
O19 Ce5 N18 132.6(3) . . ?
O19 Ce5 N19 32.3(2) . . ?
O20 Ce5 O17 83.4(3) . . ?
O20 Ce5 O18 83.6(3) . . ?
O20 Ce5 O19 83.6(3) . . ?
O20 Ce5 N17 112.5(3) . . ?
O20 Ce5 N18 112.0(3) . . ?
O20 Ce5 N19 112.9(3) . . ?
N17 Ce5 N18 106.4(2) . . ?
N19 Ce5 N17 106.5(2) . . ?
N19 Ce5 N18 106.1(3) . . ?
O20 Cs5 O17 55.46(19) . . ?
O20 Cs5 O21 122.82(18) . . ?
O20 Cs5 O24 78.13(19) . . ?
O20 Cs5 O30 118.57(18) . . ?
O20 Cs5 O32 78.80(19) . . ?
O21 Cs5 O17 113.59(19) . . ?
O21 Cs5 O30 114.01(18) . . ?
O24 Cs5 O17 115.03(18) . . ?
O24 Cs5 O21 55.40(18) . . ?
O24 Cs5 O30 122.0(2) . . ?
O30 Cs5 O17 119.50(19) . . ?
O32 Cs5 O17 126.12(19) . . ?
O32 Cs5 O21 114.73(19) . . ?
O32 Cs5 O24 76.13(19) . . ?
O32 Cs5 O30 56.9(2) . . ?
Ce5 O17 Cs5 101.0(2) . . ?
N17 O17 Ce5 90.3(5) . . ?
N17 O17 Cs5 146.5(5) . . ?
Ce5 O18 Cs6 103.4(2) . . ?
N18 O18 Ce5 90.8(5) . . ?
N18 O18 Cs6 142.0(5) . . ?
Ce5 O19 Cs8 102.1(2) . . ?
N19 O19 Ce5 90.4(5) . . ?
N19 O19 Cs8 144.3(5) . . ?
Ce5 O20 Cs5 119.3(3) . . ?
Ce5 O20 Cs6 116.3(3) . . ?
Ce5 O20 Cs8 117.3(3) . . ?
Cs5 O20 Cs6 101.6(2) . . ?
Cs5 O20 Cs8 100.93(19) . . ?
Cs8 O20 Cs6 98.1(2) . . ?
O17 N17 Ce5 57.6(4) . . ?
O17 N17 C139 107.1(7) . . ?
O17 N17 C140 108.0(7) . . ?
C139 N17 Ce5 114.5(6) . . ?
C139 N17 C140 114.5(8) . . ?
C140 N17 Ce5 130.9(6) . . ?
O18 N18 Ce5 56.9(4) . . ?
O18 N18 C150 107.0(8) . . ?
O18 N18 C151 109.0(7) . . ?
C150 N18 Ce5 116.7(6) . . ?
C150 N18 C151 116.3(8) . . ?
C151 N18 Ce5 126.9(6) . . ?
O19 N19 Ce5 57.3(4) . . ?
O19 N19 C161 106.7(8) . . ?
O19 N19 C162 108.0(8) . . ?
C161 N19 Ce5 113.3(6) . . ?
C161 N19 C162 116.4(8) . . ?
C162 N19 Ce5 130.3(6) . . ?
C144 N20 C133 108.4(8) . . ?
C155 N20 C133 107.2(8) . . ?
C155 N20 C144 107.3(8) . . ?
N20 C133 C134 112.2(8) . . ?
C135 C134 C133 121.8(9) . . ?
C135 C134 C139 117.2(10) . . ?
C139 C134 C133 120.9(9) . . ?
C136 C135 C134 122.6(11) . . ?
C135 C136 C137 119.7(11) . . ?
C138 C137 C136 119.6(11) . . ?
C137 C138 C139 120.9(10) . . ?
C134 C139 N17 118.8(9) . . ?
C138 C139 N17 121.0(9) . . ?
C138 C139 C134 119.8(9) . . ?
N17 C140 C141 110.3(8) . . ?
N17 C140 C142 106.1(8) . . ?
N17 C140 C143 112.9(8) . . ?
C141 C140 C142 108.7(9) . . ?
C143 C140 C141 108.7(9) . . ?
C143 C140 C142 110.2(9) . . ?
N20 C144 C145 115.2(9) . . ?
C146 C145 C144 119.9(10) . . ?
C146 C145 C150 118.3(10) . . ?
C150 C145 C144 121.9(10) . . ?
C145 C146 C147 122.4(12) . . ?
C148 C147 C146 117.6(12) . . ?
C149 C148 C147 122.0(12) . . ?
C148 C149 C150 119.9(11) . . ?
C145 C150 N18 120.0(9) . . ?
C149 C150 N18 120.3(10) . . ?
C149 C150 C145 119.6(10) . . ?
N18 C151 C152 109.4(8) . . ?
N18 C151 C153 106.9(8) . . ?
N18 C151 C154 111.5(9) . . ?
C153 C151 C152 108.3(9) . . ?
C154 C151 C152 109.9(8) . . ?
C154 C151 C153 110.7(9) . . ?
N20 C155 C156 113.9(9) . . ?
C157 C156 C155 118.8(11) . . ?
C161 C156 C155 122.9(10) . . ?
C161 C156 C157 118.3(11) . . ?
C158 C157 C156 121.1(12) . . ?
C157 C158 C159 119.1(12) . . ?
C160 C159 C158 121.1(13) . . ?
C159 C160 C161 120.4(12) . . ?
C156 C161 N19 118.5(10) . . ?
C156 C161 C160 119.9(10) . . ?
C160 C161 N19 121.6(10) . . ?
N19 C162 C163 109.7(9) . . ?
N19 C162 C165 110.9(9) . . ?
C163 C162 C165 108.1(9) . . ?
C164 C162 N19 107.7(8) . . ?
C164 C162 C163 108.9(9) . . ?
C164 C162 C165 111.5(10) . . ?
O21 Ce6 O22 118.3(3) . . ?
O21 Ce6 N21 31.9(2) . . ?
O21 Ce6 N22 132.3(3) . . ?
O21 Ce6 N23 107.9(3) . . ?
O22 Ce6 N21 106.7(3) . . ?
O22 Ce6 N22 32.0(2) . . ?
O22 Ce6 N23 132.3(3) . . ?
O23 Ce6 O21 121.3(2) . . ?
O23 Ce6 O22 117.4(3) . . ?
O23 Ce6 N21 134.2(3) . . ?
O23 Ce6 N22 105.1(3) . . ?
O23 Ce6 N23 32.3(2) . . ?
O24 Ce6 O21 83.6(3) . . ?
O24 Ce6 O22 84.6(3) . . ?
O24 Ce6 O23 84.5(3) . . ?
O24 Ce6 N21 112.6(3) . . ?
O24 Ce6 N22 113.4(3) . . ?
O24 Ce6 N23 112.9(3) . . ?
N22 Ce6 N21 105.7(3) . . ?
N23 Ce6 N21 106.2(3) . . ?
N23 Ce6 N22 105.3(3) . . ?
O18 Cs6 O22 116.42(19) . . ?
O18 Cs6 O26 110.70(19) . . ?
O20 Cs6 O18 55.90(18) . . ?
O20 Cs6 O22 115.30(19) . . ?
O20 Cs6 O26 126.13(18) . . ?
O22 Cs6 O26 116.29(19) . . ?
O24 Cs6 O18 125.23(19) . . ?
O24 Cs6 O20 77.85(18) . . ?
O24 Cs6 O22 56.34(18) . . ?
O24 Cs6 O26 120.38(19) . . ?
O28 Cs6 O18 114.73(18) . . ?
O28 Cs6 O20 80.98(19) . . ?
O28 Cs6 O22 126.14(19) . . ?
O28 Cs6 O24 80.96(18) . . ?
O28 Cs6 O26 56.60(19) . . ?
Ce6 O21 Cs5 102.9(2) . . ?
N21 O21 Cs5 146.9(5) . . ?
N21 O21 Ce6 90.4(5) . . ?
Ce6 O22 Cs6 101.6(2) . . ?
N22 O22 Ce6 90.0(5) . . ?
N22 O22 Cs6 146.5(6) . . ?
Ce6 O23 Cs7 101.5(2) . . ?
N23 O23 Ce6 89.6(5) . . ?
N23 O23 Cs7 146.5(5) . . ?
Ce6 O24 Cs5 117.5(3) . . ?
Ce6 O24 Cs6 116.7(3) . . ?
Ce6 O24 Cs7 118.5(3) . . ?
Cs6 O24 Cs5 100.6(2) . . ?
Cs6 O24 Cs7 97.2(2) . . ?
Cs7 O24 Cs5 103.1(2) . . ?
O21 N21 Ce6 57.7(4) . . ?
O21 N21 C172 108.2(7) . . ?
O21 N21 C173 107.3(7) . . ?
C172 N21 Ce6 115.4(6) . . ?
C172 N21 C173 115.4(8) . . ?
C173 N21 Ce6 129.1(6) . . ?
O22 N22 Ce6 58.0(4) . . ?
O22 N22 C183 106.9(8) . . ?
O22 N22 C184 107.8(8) . . ?
C183 N22 Ce6 115.7(6) . . ?
C183 N22 C184 115.4(8) . . ?
C184 N22 Ce6 128.9(7) . . ?
O23 N23 Ce6 58.1(4) . . ?
O23 N23 C195 106.4(7) . . ?
C194 N23 Ce6 117.5(6) . . ?
C194 N23 O23 108.2(8) . . ?
C194 N23 C195 115.6(8) . . ?
C195 N23 Ce6 126.9(6) . . ?
C166 N24 C177 107.6(8) . . ?
C166 N24 C188 108.0(8) . . ?
C188 N24 C177 108.5(8) . . ?
N24 C166 C167 113.7(8) . . ?
C168 C167 C166 119.2(10) . . ?
C172 C167 C166 122.1(9) . . ?
C172 C167 C168 118.5(10) . . ?
C169 C168 C167 121.3(11) . . ?
C168 C169 C170 119.9(12) . . ?
C169 C170 C171 120.5(11) . . ?
C170 C171 C172 119.2(11) . . ?
C167 C172 N21 119.8(9) . . ?
C167 C172 C171 120.4(10) . . ?
C171 C172 N21 119.6(9) . . ?
N21 C173 C174 110.9(9) . . ?
N21 C173 C175 107.7(9) . . ?
N21 C173 C176 113.5(9) . . ?
C175 C173 C174 106.8(9) . . ?
C176 C173 C174 108.4(10) . . ?
C176 C173 C175 109.4(9) . . ?
N24 C177 C178 114.0(8) . . ?
C179 C178 C177 120.9(10) . . ?
C179 C178 C183 118.2(10) . . ?
C183 C178 C177 120.9(10) . . ?
C178 C179 C180 121.3(11) . . ?
C181 C180 C179 119.8(12) . . ?
C180 C181 C182 121.4(12) . . ?
C181 C182 C183 120.3(12) . . ?
C178 C183 N22 119.3(10) . . ?
C182 C183 N22 121.5(10) . . ?
C182 C183 C178 119.0(11) . . ?
N22 C184 C185 108.7(9) . . ?
N22 C184 C186 106.4(8) . . ?
C186 C184 C185 107.6(10) . . ?
C187 C184 N22 112.8(10) . . ?
C187 C184 C185 110.6(9) . . ?
C187 C184 C186 110.5(10) . . ?
N24 C188 C189 115.4(9) . . ?
C190 C189 C188 119.4(10) . . ?
C194 C189 C188 122.3(10) . . ?
C194 C189 C190 118.3(11) . . ?
C191 C190 C189 122.9(11) . . ?
C190 C191 C192 118.1(12) . . ?
C193 C192 C191 120.0(13) . . ?
C192 C193 C194 121.9(12) . . ?
C189 C194 N23 120.4(11) . . ?
C189 C194 C193 118.7(10) . . ?
C193 C194 N23 120.8(10) . . ?
N23 C195 C196 109.3(8) . . ?
N23 C195 C197 108.2(8) . . ?
N23 C195 C198 113.4(9) . . ?
C196 C195 C198 109.0(9) . . ?
C197 C195 C196 107.5(9) . . ?
C197 C195 C198 109.3(9) . . ?
O25 Ce7 O26 118.2(3) . . ?
O25 Ce7 N25 32.8(3) . . ?
O25 Ce7 N26 132.4(3) . . ?
O25 Ce7 N27 106.1(3) . . ?
O26 Ce7 N25 104.9(3) . . ?
O26 Ce7 N26 32.2(3) . . ?
O26 Ce7 N27 134.1(3) . . ?
O27 Ce7 O25 119.5(3) . . ?
O27 Ce7 O26 119.3(3) . . ?
O27 Ce7 N25 134.1(3) . . ?
O27 Ce7 N26 106.6(3) . . ?
O27 Ce7 N27 32.4(2) . . ?
O28 Ce7 O25 84.3(3) . . ?
O28 Ce7 O26 84.7(3) . . ?
O28 Ce7 O27 83.6(3) . . ?
O28 Ce7 N25 113.6(3) . . ?
O28 Ce7 N26 113.4(3) . . ?
O28 Ce7 N27 112.3(3) . . ?
N25 Ce7 N26 104.4(3) . . ?
N27 Ce7 N25 105.9(3) . . ?
N27 Ce7 N26 106.6(3) . . ?
O23 Cs7 O25 116.5(2) . . ?
O24 Cs7 O23 55.27(18) . . ?
O24 Cs7 O25 125.51(19) . . ?
O24 Cs7 O31 113.5(2) . . ?
O24 Cs7 O32 75.87(18) . . ?
O28 Cs7 O23 117.44(18) . . ?
O28 Cs7 O24 80.48(18) . . ?
O28 Cs7 O25 54.89(19) . . ?
O28 Cs7 O31 124.25(19) . . ?
O28 Cs7 O32 80.69(19) . . ?
O31 Cs7 O23 113.72(19) . . ?
O31 Cs7 O25 117.0(2) . . ?
O32 Cs7 O23 120.41(19) . . ?
O32 Cs7 O25 119.17(19) . . ?
O32 Cs7 O31 54.69(19) . . ?
Ce7 O25 Cs7 100.2(3) . . ?
N25 O25 Ce7 89.1(5) . . ?
N25 O25 Cs7 147.3(6) . . ?
Ce7 O26 Cs6 100.4(2) . . ?
N26 O26 Cs6 145.2(5) . . ?
N26 O26 Ce7 90.5(5) . . ?
Ce7 O27 Cs8 102.5(2) . . ?
N27 O27 Ce7 89.4(5) . . ?
N27 O27 Cs8 145.5(6) . . ?
Cs6 O28 Cs7 98.94(19) . . ?
Cs6 O28 Cs8 98.8(2) . . ?
Ce7 O28 Cs6 117.5(3) . . ?
Ce7 O28 Cs7 120.1(3) . . ?
Ce7 O28 Cs8 118.2(3) . . ?
Cs7 O28 Cs8 99.1(2) . . ?
O25 N25 Ce7 58.1(4) . . ?
O25 N25 C205 106.2(9) . . ?
O25 N25 C206 107.6(10) . . ?
C205 N25 Ce7 115.2(7) . . ?
C205 N25 C206 114.7(9) . . ?
C206 N25 Ce7 130.1(7) . . ?
O26 N26 Ce7 57.4(4) . . ?
O26 N26 C216 108.5(8) . . ?
O26 N26 C217 107.9(8) . . ?
C216 N26 Ce7 117.2(7) . . ?
C216 N26 C217 116.2(9) . . ?
C217 N26 Ce7 126.5(6) . . ?
O27 N27 Ce7 58.2(4) . . ?
O27 N27 C227 106.2(8) . . ?
O27 N27 C228 108.8(8) . . ?
C227 N27 Ce7 116.2(7) . . ?
C227 N27 C228 115.8(9) . . ?
C228 N27 Ce7 127.9(7) . . ?
C199 N28 C210 109.0(10) . . ?
C199 N28 C221 108.7(10) . . ?
C221 N28 C210 109.7(11) . . ?
N28 C199 C200 112.4(11) . . ?
C201 C200 C199 119.8(15) . . ?
C201 C200 C205 117.4(16) . . ?
C205 C200 C199 122.9(13) . . ?
C202 C201 C200 124.0(18) . . ?
C201 C202 C203 117.8(16) . . ?
C204 C203 C202 119.5(17) . . ?
C203 C204 C205 120.6(16) . . ?
C200 C205 N25 118.6(13) . . ?
C204 C205 N25 120.8(14) . . ?
C204 C205 C200 120.5(14) . . ?
N25 C206 C207 110.1(12) . . ?
N25 C206 C208 113.3(12) . . ?
N25 C206 C209 106.4(9) . . ?
C207 C206 C209 107.0(12) . . ?
C208 C206 C207 112.2(12) . . ?
C208 C206 C209 107.4(13) . . ?
C211 C210 N28 114.3(12) . . ?
C212 C211 C210 121.2(13) . . ?
C216 C211 C210 122.5(11) . . ?
C216 C211 C212 116.2(13) . . ?
C213 C212 C211 122.6(15) . . ?
C212 C213 C214 120.0(15) . . ?
C213 C214 C215 119.9(16) . . ?
C216 C215 C214 119.6(14) . . ?
C211 C216 N26 119.1(11) . . ?
C211 C216 C215 121.7(12) . . ?
C215 C216 N26 119.2(11) . . ?
C218 C217 N26 110.4(9) . . ?
C218 C217 C219 108.5(10) . . ?
C218 C217 C220 109.3(10) . . ?
C219 C217 N26 108.9(9) . . ?
C219 C217 C220 108.9(10) . . ?
C220 C217 N26 110.8(9) . . ?
N28 C221 C222 114.8(11) . . ?
C223 C222 C221 119.9(12) . . ?
C227 C222 C221 122.6(12) . . ?
C227 C222 C223 117.4(13) . . ?
C224 C223 C222 121.9(14) . . ?
C223 C224 C225 118.3(15) . . ?
C226 C225 C224 120.9(14) . . ?
C225 C226 C227 120.1(13) . . ?
C222 C227 N27 118.8(11) . . ?
C222 C227 C226 121.3(12) . . ?
C226 C227 N27 119.9(10) . . ?
N27 C228 C229 109.3(10) . . ?
N27 C228 C230 107.7(9) . . ?
N27 C228 C231 113.3(10) . . ?
C229 C228 C230 108.8(11) . . ?
C229 C228 C231 109.3(10) . . ?
C230 C228 C231 108.3(10) . . ?
O29 Ce8 N29 32.2(3) . . ?
O29 Ce8 N30 132.0(3) . . ?
O29 Ce8 N31 106.2(3) . . ?
O30 Ce8 O29 117.5(3) . . ?
O30 Ce8 N29 103.7(3) . . ?
O30 Ce8 N30 31.6(3) . . ?
O30 Ce8 N31 134.5(3) . . ?
O31 Ce8 O29 118.9(3) . . ?
O31 Ce8 O30 120.7(3) . . ?
O31 Ce8 N29 134.2(3) . . ?
O31 Ce8 N30 107.7(3) . . ?
O31 Ce8 N31 32.0(3) . . ?
O32 Ce8 O29 84.6(3) . . ?
O32 Ce8 O30 86.0(3) . . ?
O32 Ce8 O31 82.5(3) . . ?
O32 Ce8 N29 113.2(3) . . ?
O32 Ce8 N30 113.6(3) . . ?
O32 Ce8 N31 111.0(3) . . ?
N29 Ce8 N30 104.3(3) . . ?
N29 Ce8 N31 106.9(3) . . ?
N31 Ce8 N30 107.2(3) . . ?
O19 Cs8 O27 113.58(19) . . ?
O20 Cs8 O19 55.67(18) . . ?
O20 Cs8 O27 116.84(19) . . ?
O20 Cs8 O28 80.49(18) . . ?
O20 Cs8 O29 121.97(19) . . ?
O20 Cs8 O32 77.97(18) . . ?
O28 Cs8 O19 124.58(18) . . ?
O28 Cs8 O27 55.20(18) . . ?
O28 Cs8 O29 119.27(19) . . ?
O28 Cs8 O32 80.11(19) . . ?
O29 Cs8 O19 112.7(2) . . ?
O29 Cs8 O27 118.6(2) . . ?
O32 Cs8 O19 116.30(19) . . ?
O32 Cs8 O27 126.2(2) . . ?
O32 Cs8 O29 56.39(19) . . ?
Ce8 O29 Cs8 102.1(3) . . ?
N29 O29 Ce8 89.3(5) . . ?
N29 O29 Cs8 147.9(6) . . ?
Ce8 O30 Cs5 100.3(2) . . ?
N30 O30 Cs5 146.8(5) . . ?
N30 O30 Ce8 91.1(6) . . ?
Ce8 O31 Cs7 103.3(2) . . ?
N31 O31 Cs7 144.1(7) . . ?
N31 O31 Ce8 90.7(5) . . ?
Cs5 O32 Cs7 103.8(2) . . ?
Cs5 O32 Cs8 99.8(2) . . ?
Cs7 O32 Cs8 97.9(2) . . ?
Ce8 O32 Cs5 116.6(3) . . ?
Ce8 O32 Cs7 118.8(3) . . ?
Ce8 O32 Cs8 116.7(3) . . ?
O29 N29 Ce8 58.5(4) . . ?
O29 N29 C238 105.4(9) . . ?
O29 N29 C239 107.8(8) . . ?
C238 N29 Ce8 115.9(7) . . ?
C238 N29 C239 115.5(9) . . ?
C239 N29 Ce8 128.6(7) . . ?
O30 N30 Ce8 57.3(5) . . ?
O30 N30 C249 109.0(8) . . ?
O30 N30 C250 107.7(8) . . ?
C249 N30 Ce8 117.8(6) . . ?
C249 N30 C250 114.8(9) . . ?
C250 N30 Ce8 127.4(7) . . ?
O31 N31 Ce8 57.3(4) . . ?
O31 N31 C260 107.1(9) . . ?
O31 N31 C261 108.5(9) . . ?
C260 N31 Ce8 115.0(8) . . ?
C260 N31 C261 116.4(10) . . ?
C261 N31 Ce8 128.6(7) . . ?
C232 N32 C243 110.2(10) . . ?
C232 N32 C254 107.8(10) . . ?
C254 N32 C243 109.4(10) . . ?
N32 C232 C233 115.6(12) . . ?
C234 C233 C232 119.9(14) . . ?
C238 C233 C232 123.9(13) . . ?
C238 C233 C234 116.1(15) . . ?
C235 C234 C233 122.9(17) . . ?
C234 C235 C236 120.9(17) . . ?
C235 C236 C237 119.1(17) . . ?
C238 C237 C236 120.1(15) . . ?
C233 C238 N29 117.7(12) . . ?
C237 C238 N29 121.3(12) . . ?
C237 C238 C233 120.8(13) . . ?
N29 C239 C240 109.1(9) . . ?
N29 C239 C241 107.5(8) . . ?
N29 C239 C242 113.4(9) . . ?
C240 C239 C241 108.1(9) . . ?
C240 C239 C242 108.6(9) . . ?
C242 C239 C241 110.0(9) . . ?
N32 C243 C244 112.9(10) . . ?
C245 C244 C243 119.0(11) . . ?
C249 C244 C243 121.9(10) . . ?
C249 C244 C245 119.1(12) . . ?
C246 C245 C244 121.2(12) . . ?
C247 C246 C245 118.6(12) . . ?
C246 C247 C248 120.9(13) . . ?
C249 C248 C247 119.3(12) . . ?
C244 C249 N30 119.9(11) . . ?
C244 C249 C248 120.7(11) . . ?
C248 C249 N30 119.3(10) . . ?
N30 C250 C251 108.9(10) . . ?
N30 C250 C252 106.5(10) . . ?
C252 C250 C251 107.8(11) . . ?
C253 C250 N30 111.7(10) . . ?
C253 C250 C251 109.0(12) . . ?
C253 C250 C252 112.9(11) . . ?
N32 C254 C255 114.8(12) . . ?
C256 C255 C254 121.3(14) . . ?
C260 C255 C254 119.3(13) . . ?
C260 C255 C256 119.3(14) . . ?
C255 C256 C257 119.1(15) . . ?
C258 C257 C256 121.9(16) . . ?
C257 C258 C259 119.8(15) . . ?
C260 C259 C258 119.1(15) . . ?
C255 C260 N31 120.6(12) . . ?
C255 C260 C259 120.6(13) . . ?
C259 C260 N31 118.7(12) . . ?
N31 C261 C262 108.5(11) . . ?
N31 C261 C263 107.5(10) . . ?
N31 C261 C264 112.3(11) . . ?
C262 C261 C263 109.0(12) . . ?
C262 C261 C264 109.9(11) . . ?
C263 C261 C264 109.5(12) . . ?


_shelx_fab_file                  
;
    2    0    0    -30.09      0.00
    4    0    0    248.68      0.00
    6    0    0    -79.12      0.00
    8    0    0     -3.74      0.00
   10    0    0    -34.87      0.00
   12    0    0      0.47      0.00
   14    0    0    -12.22      0.00
   16    0    0      8.20      0.00
   18    0    0     12.55      0.00
   20    0    0    -22.95      0.00
   22    0    0     17.09      0.00
   24    0    0     10.93      0.00
   26    0    0     20.40      0.00
   28    0    0    -18.69      0.00
   30    0    0     -0.29      0.00
    2    1    0   -113.71      0.00
    3    1    0     17.53      0.00
    4    1    0     52.25      0.00
    5    1    0    -28.58      0.00
    6    1    0    -63.80      0.00
    7    1    0      2.36      0.00
    8    1    0    -25.10      0.00
    9    1    0    -19.34      0.00
   10    1    0     17.68      0.00
   11    1    0      8.48      0.00
   12    1    0     -3.43      0.00
   13    1    0     -5.66      0.00
   14    1    0     11.59      0.00
   15    1    0     10.26      0.00
   16    1    0     -2.90      0.00
   17    1    0     -6.63      0.00
   18    1    0     17.95      0.00
   19    1    0      1.76      0.00
   20    1    0     39.86      0.00
   21    1    0      7.34      0.00
   22    1    0     -5.51      0.00
   23    1    0     -1.47      0.00
   24    1    0     17.51      0.00
   25    1    0     -2.39      0.00
   26    1    0    -18.55      0.00
   27    1    0     -1.21      0.00
   28    1    0     -9.98      0.00
   29    1    0     -7.28      0.00
   30    1    0     26.74      0.00
    1    2    0   -563.41      0.00
    2    2    0   -495.86      0.00
    3    2    0    172.75      0.00
    4    2    0    -88.41      0.00
    5    2    0   -196.63      0.00
    6    2    0     63.32      0.00
    7    2    0      7.18      0.00
    8    2    0    -33.41      0.00
    9    2    0    -37.96      0.00
   10    2    0     22.82      0.00
   11    2    0     -1.13      0.00
   12    2    0     -3.75      0.00
   13    2    0    -19.51      0.00
   14    2    0     11.55      0.00
   15    2    0     -3.01      0.00
   16    2    0     -1.37      0.00
   17    2    0    -11.94      0.00
   18    2    0      2.52      0.00
   19    2    0     -0.07      0.00
   20    2    0     -4.21      0.00
   21    2    0     14.30      0.00
   22    2    0     -0.92      0.00
   23    2    0    -17.12      0.00
   24    2    0     -5.84      0.00
   25    2    0     17.57      0.00
   26    2    0      4.10      0.00
   27    2    0    -13.14      0.00
   28    2    0     -2.28      0.00
   29    2    0     -0.43      0.00
   30    2    0     -5.03      0.00
    1    3    0   -117.63      0.00
    2    3    0   -112.32      0.00
    3    3    0    179.54      0.00
    4    3    0     92.12      0.00
    5    3    0    -34.91      0.00
    6    3    0     22.62      0.00
    7    3    0     44.07      0.00
    8    3    0     20.69      0.00
    9    3    0     13.13      0.00
   10    3    0     -3.57      0.00
   11    3    0     12.39      0.00
   12    3    0    -19.15      0.00
   13    3    0    -12.54      0.00
   14    3    0    -16.89      0.00
   15    3    0    -17.66      0.00
   16    3    0      4.03      0.00
   17    3    0      8.38      0.00
   18    3    0     -7.35      0.00
   19    3    0      9.65      0.00
   20    3    0    -25.16      0.00
   21    3    0    -20.74      0.00
   22    3    0     -1.37      0.00
   23    3    0     -6.24      0.00
   24    3    0    -11.40      0.00
   25    3    0      8.64      0.00
   26    3    0     11.45      0.00
   27    3    0     -6.98      0.00
   28    3    0     -1.90      0.00
   29    3    0     12.44      0.00
   30    3    0    -17.07      0.00
    0    4    0    534.45      0.00
    1    4    0    292.24      0.00
    2    4    0    115.70      0.00
    3    4    0    220.61      0.00
    4    4    0      7.24      0.00
    5    4    0     94.47      0.00
    6    4    0     37.71      0.00
    7    4    0     35.41      0.00
    8    4    0     -2.16      0.00
    9    4    0      6.37      0.00
   10    4    0     21.53      0.00
   11    4    0     -1.68      0.00
   12    4    0    -25.82      0.00
   13    4    0     16.02      0.00
   14    4    0      7.18      0.00
   15    4    0     25.99      0.00
   16    4    0     -2.58      0.00
   17    4    0     16.83      0.00
   18    4    0      8.56      0.00
   19    4    0      0.47      0.00
   20    4    0     -4.14      0.00
   21    4    0    -13.58      0.00
   22    4    0     -8.02      0.00
   23    4    0     14.04      0.00
   24    4    0     -4.28      0.00
   25    4    0     -2.41      0.00
   26    4    0     -3.26      0.00
   27    4    0     16.30      0.00
   28    4    0     11.33      0.00
   29    4    0    -11.45      0.00
   30    4    0     12.25      0.00
    1    5    0    -31.16      0.00
    2    5    0   -101.98      0.00
    3    5    0    -80.34      0.00
    4    5    0    -71.51      0.00
    5    5    0    -27.09      0.00
    6    5    0    -22.37      0.00
    7    5    0      0.66      0.00
    8    5    0    -44.72      0.00
    9    5    0    -43.41      0.00
   10    5    0     20.68      0.00
   11    5    0     -2.59      0.00
   12    5    0     -6.03      0.00
   13    5    0     13.16      0.00
   14    5    0     15.25      0.00
   15    5    0      4.99      0.00
   16    5    0     -1.28      0.00
   17    5    0    -17.18      0.00
   18    5    0     -2.30      0.00
   19    5    0     -5.93      0.00
   20    5    0     -0.42      0.00
   21    5    0     14.01      0.00
   22    5    0     14.92      0.00
   23    5    0     -8.83      0.00
   24    5    0      4.82      0.00
   25    5    0      5.92      0.00
   26    5    0    -25.43      0.00
   27    5    0      4.74      0.00
   28    5    0     -0.88      0.00
   29    5    0      5.84      0.00
   30    5    0     -1.61      0.00
    0    6    0   -158.16      0.00
    1    6    0   -161.88      0.00
    2    6    0    204.62      0.00
    3    6    0   -304.17      0.00
    4    6    0    -23.15      0.00
    5    6    0     11.56      0.00
    6    6    0     -7.91      0.00
    7    6    0    -31.67      0.00
    8    6    0    -18.48      0.00
    9    6    0      4.68      0.00
   10    6    0     10.53      0.00
   11    6    0    -11.00      0.00
   12    6    0      9.41      0.00
   13    6    0     -0.90      0.00
   14    6    0      5.78      0.00
   15    6    0    -23.71      0.00
   16    6    0    -10.50      0.00
   17    6    0     -8.93      0.00
   18    6    0    -18.16      0.00
   19    6    0     -3.03      0.00
   20    6    0     11.83      0.00
   21    6    0     -4.12      0.00
   22    6    0     32.24      0.00
   23    6    0     -1.78      0.00
   24    6    0     -8.53      0.00
   25    6    0     -2.25      0.00
   26    6    0      6.99      0.00
   27    6    0    -11.67      0.00
   28    6    0    -11.90      0.00
   29    6    0     26.78      0.00
   30    6    0     -7.47      0.00
    1    7    0     41.29      0.00
    2    7    0     21.37      0.00
    3    7    0     56.38      0.00
    4    7    0     31.65      0.00
    5    7    0     -2.28      0.00
    6    7    0     15.63      0.00
    7    7    0      0.01      0.00
    8    7    0      2.07      0.00
    9    7    0     51.56      0.00
   10    7    0     16.09      0.00
   11    7    0     -4.96      0.00
   12    7    0     26.05      0.00
   13    7    0     18.54      0.00
   14    7    0     -8.61      0.00
   15    7    0     -9.19      0.00
   16    7    0     -8.36      0.00
   17    7    0     18.72      0.00
   18    7    0      3.26      0.00
   19    7    0     11.39      0.00
   20    7    0     -2.44      0.00
   21    7    0      0.13      0.00
   22    7    0     -6.70      0.00
   23    7    0     -2.19      0.00
   24    7    0      1.94      0.00
   25    7    0    -14.42      0.00
   26    7    0     12.73      0.00
   27    7    0    -12.14      0.00
   28    7    0     -6.31      0.00
   29    7    0     -6.04      0.00
   30    7    0     23.53      0.00
    0    8    0     61.55      0.00
    1    8    0    150.33      0.00
    2    8    0   -114.73      0.00
    3    8    0     94.03      0.00
    4    8    0     27.44      0.00
    5    8    0     31.53      0.00
    6    8    0    -26.11      0.00
    7    8    0      3.40      0.00
    8    8    0     44.61      0.00
    9    8    0     11.88      0.00
   10    8    0    -28.48      0.00
   11    8    0    -13.39      0.00
   12    8    0    -12.18      0.00
   13    8    0      9.71      0.00
   14    8    0    -19.69      0.00
   15    8    0     13.56      0.00
   16    8    0     17.12      0.00
   17    8    0      1.50      0.00
   18    8    0      7.41      0.00
   19    8    0    -11.66      0.00
   20    8    0    -10.15      0.00
   21    8    0     14.39      0.00
   22    8    0    -17.98      0.00
   23    8    0     -8.04      0.00
   24    8    0     -7.42      0.00
   25    8    0      9.01      0.00
   26    8    0    -12.16      0.00
   27    8    0      0.67      0.00
   28    8    0     12.64      0.00
   29    8    0    -21.13      0.00
   30    8    0      9.13      0.00
    1    9    0     22.73      0.00
    2    9    0     44.04      0.00
    3    9    0      2.39      0.00
    4    9    0    -30.16      0.00
    5    9    0      3.51      0.00
    6    9    0    -12.90      0.00
    7    9    0    -24.13      0.00
    8    9    0     34.55      0.00
    9    9    0    -42.34      0.00
   10    9    0    -42.55      0.00
   11    9    0    -27.91      0.00
   12    9    0    -12.87      0.00
   13    9    0      1.90      0.00
   14    9    0      3.11      0.00
   15    9    0      4.89      0.00
   16    9    0     -1.40      0.00
   17    9    0    -11.67      0.00
   18    9    0     -6.74      0.00
   19    9    0     -8.04      0.00
   20    9    0      4.57      0.00
   21    9    0     -5.44      0.00
   22    9    0     -6.80      0.00
   23    9    0      0.07      0.00
   24    9    0     19.96      0.00
   25    9    0     13.32      0.00
   26    9    0     -9.60      0.00
   27    9    0     20.97      0.00
   28    9    0     -6.05      0.00
   29    9    0     -0.63      0.00
   30    9    0    -29.45      0.00
    0   10    0    -42.30      0.00
    1   10    0    -15.74      0.00
    2   10    0     -4.17      0.00
    3   10    0    -17.24      0.00
    4   10    0      4.69      0.00
    5   10    0    -16.57      0.00
    6   10    0    -19.79      0.00
    7   10    0     -0.32      0.00
    8   10    0    -11.93      0.00
    9   10    0    -53.96      0.00
   10   10    0      6.09      0.00
   11   10    0     14.79      0.00
   12   10    0     29.28      0.00
   13   10    0     -1.62      0.00
   14   10    0      6.52      0.00
   15   10    0    -12.77      0.00
   16   10    0      8.16      0.00
   17   10    0     -3.47      0.00
   18   10    0    -17.60      0.00
   19   10    0     15.34      0.00
   20   10    0     12.30      0.00
   21   10    0    -13.08      0.00
   22   10    0     13.36      0.00
   23   10    0      4.28      0.00
   24   10    0     -3.23      0.00
   25   10    0      2.11      0.00
   26   10    0     15.47      0.00
   27   10    0     14.06      0.00
   28   10    0      4.35      0.00
   29   10    0      3.22      0.00
   30   10    0    -13.11      0.00
    1   11    0    -56.36      0.00
    2   11    0    -34.99      0.00
    3   11    0    -17.92      0.00
    4   11    0     19.04      0.00
    5   11    0      9.27      0.00
    6   11    0     30.04      0.00
    7   11    0     29.38      0.00
    8   11    0    -15.62      0.00
    9   11    0      4.34      0.00
   10   11    0     13.22      0.00
   11   11    0     30.62      0.00
   12   11    0     16.96      0.00
   13   11    0      5.89      0.00
   14   11    0     10.63      0.00
   15   11    0     -6.01      0.00
   16   11    0     -5.72      0.00
   17   11    0     11.64      0.00
   18   11    0      7.53      0.00
   19   11    0      1.97      0.00
   20   11    0      9.72      0.00
   21   11    0      8.60      0.00
   22   11    0    -11.41      0.00
   23   11    0     26.58      0.00
   24   11    0     -1.17      0.00
   25   11    0    -10.59      0.00
   26   11    0     13.51      0.00
   27   11    0     -1.65      0.00
   28   11    0      8.58      0.00
   29   11    0     -0.64      0.00
   30   11    0     20.45      0.00
    0   12    0    -17.13      0.00
    1   12    0    -18.83      0.00
    2   12    0    -21.77      0.00
    3   12    0     14.81      0.00
    4   12    0     10.02      0.00
    5   12    0      5.16      0.00
    6   12    0     33.62      0.00
    7   12    0     33.61      0.00
    8   12    0    -20.17      0.00
    9   12    0     13.83      0.00
   10   12    0     18.94      0.00
   11   12    0     30.34      0.00
   12   12    0     -1.76      0.00
   13   12    0     -6.17      0.00
   14   12    0    -18.23      0.00
   15   12    0     -6.07      0.00
   16   12    0    -14.16      0.00
   17   12    0     22.08      0.00
   18   12    0      5.84      0.00
   19   12    0     -5.98      0.00
   20   12    0     -5.21      0.00
   21   12    0     14.46      0.00
   22   12    0      0.69      0.00
   23   12    0    -21.90      0.00
   24   12    0      2.17      0.00
   25   12    0      6.67      0.00
   26   12    0    -24.11      0.00
   27   12    0     -6.51      0.00
   28   12    0    -30.02      0.00
   29   12    0     10.71      0.00
    1   13    0     17.27      0.00
    2   13    0     12.77      0.00
    3   13    0      1.47      0.00
    4   13    0     -1.36      0.00
    5   13    0     21.73      0.00
    6   13    0    -22.43      0.00
    7   13    0    -33.43      0.00
    8   13    0      2.70      0.00
    9   13    0     12.18      0.00
   10   13    0      8.63      0.00
   11   13    0    -11.25      0.00
   12   13    0    -24.99      0.00
   13   13    0      1.47      0.00
   14   13    0    -10.68      0.00
   15   13    0      3.22      0.00
   16   13    0      6.00      0.00
   17   13    0     -3.09      0.00
   18   13    0      7.01      0.00
   19   13    0      3.14      0.00
   20   13    0      4.13      0.00
   21   13    0    -26.44      0.00
   22   13    0     12.45      0.00
   23   13    0     -2.96      0.00
   24   13    0    -26.15      0.00
   25   13    0     -5.88      0.00
   26   13    0      2.28      0.00
   27   13    0    -11.99      0.00
   28   13    0      1.87      0.00
   29   13    0     -0.92      0.00
    0   14    0     11.10      0.00
    1   14    0     12.49      0.00
    2   14    0      6.76      0.00
    3   14    0      2.95      0.00
    4   14    0      6.87      0.00
    5   14    0      2.80      0.00
    6   14    0     24.38      0.00
    7   14    0    -33.29      0.00
    8   14    0    -10.61      0.00
    9   14    0      2.50      0.00
   10   14    0      1.70      0.00
   11   14    0     -8.79      0.00
   12   14    0    -16.75      0.00
   13   14    0     -2.41      0.00
   14   14    0     -9.69      0.00
   15   14    0     16.68      0.00
   16   14    0      9.57      0.00
   17   14    0    -15.32      0.00
   18   14    0     -5.08      0.00
   19   14    0     -7.00      0.00
   20   14    0     14.20      0.00
   21   14    0     -0.04      0.00
   22   14    0     -5.31      0.00
   23   14    0      1.19      0.00
   24   14    0      5.70      0.00
   25   14    0     -1.31      0.00
   26   14    0     22.83      0.00
   27   14    0     -2.86      0.00
   28   14    0     -0.78      0.00
   29   14    0    -20.66      0.00
    1   15    0     25.18      0.00
    2   15    0      8.82      0.00
    3   15    0     11.63      0.00
    4   15    0    -19.42      0.00
    5   15    0     -6.92      0.00
    6   15    0    -13.21      0.00
    7   15    0      0.20      0.00
    8   15    0     19.98      0.00
    9   15    0      2.51      0.00
   10   15    0    -10.72      0.00
   11   15    0     -6.73      0.00
   12   15    0     23.39      0.00
   13   15    0     -1.45      0.00
   14   15    0     -2.26      0.00
   15   15    0      2.68      0.00
   16   15    0     -5.60      0.00
   17   15    0     -3.91      0.00
   18   15    0    -10.57      0.00
   19   15    0      2.91      0.00
   20   15    0     -5.61      0.00
   21   15    0      1.55      0.00
   22   15    0      8.51      0.00
   23   15    0     -0.15      0.00
   24   15    0      4.26      0.00
   25   15    0      7.87      0.00
   26   15    0      1.86      0.00
   27   15    0     20.39      0.00
   28   15    0     -3.61      0.00
   29   15    0      3.51      0.00
    0   16    0     -6.38      0.00
    1   16    0    -21.55      0.00
    2   16    0      2.99      0.00
    3   16    0    -10.91      0.00
    4   16    0    -15.33      0.00
    5   16    0     14.83      0.00
    6   16    0    -30.96      0.00
    7   16    0      0.72      0.00
    8   16    0      1.64      0.00
    9   16    0     -2.54      0.00
   10   16    0      0.93      0.00
   11   16    0     -8.27      0.00
   12   16    0     17.04      0.00
   13   16    0     12.76      0.00
   14   16    0     16.47      0.00
   15   16    0      3.17      0.00
   16   16    0     -2.12      0.00
   17   16    0    -10.16      0.00
   18   16    0      4.04      0.00
   19   16    0     -6.48      0.00
   20   16    0     -9.44      0.00
   21   16    0     -2.26      0.00
   22   16    0     -1.74      0.00
   23   16    0      2.87      0.00
   24   16    0    -17.61      0.00
   25   16    0     -3.94      0.00
   26   16    0      4.49      0.00
   27   16    0      2.41      0.00
   28   16    0     -1.39      0.00
   29   16    0      4.43      0.00
    1   17    0    -12.66      0.00
    2   17    0     12.00      0.00
    3   17    0    -30.98      0.00
    4   17    0     17.33      0.00
    5   17    0      7.25      0.00
    6   17    0      9.82      0.00
    7   17    0    -15.78      0.00
    8   17    0     -8.30      0.00
    9   17    0     13.69      0.00
   10   17    0     -4.34      0.00
   11   17    0      7.82      0.00
   12   17    0      4.48      0.00
   13   17    0    -13.02      0.00
   14   17    0     -1.28      0.00
   15   17    0      6.42      0.00
   16   17    0     -3.09      0.00
   17   17    0      1.12      0.00
   18   17    0      9.83      0.00
   19   17    0      1.19      0.00
   20   17    0      5.16      0.00
   21   17    0     12.82      0.00
   22   17    0     -6.13      0.00
   23   17    0      2.14      0.00
   24   17    0     -6.66      0.00
   25   17    0     -0.32      0.00
   26   17    0    -13.91      0.00
   27   17    0     -7.57      0.00
   28   17    0     -5.23      0.00
    0   18    0     -2.46      0.00
    1   18    0    -12.22      0.00
    2   18    0      6.29      0.00
    3   18    0      8.38      0.00
    4   18    0     13.31      0.00
    5   18    0     -8.68      0.00
    6   18    0     17.41      0.00
    7   18    0    -21.69      0.00
    8   18    0     12.01      0.00
    9   18    0     24.73      0.00
   10   18    0     -7.88      0.00
   11   18    0      6.87      0.00
   12   18    0     -0.80      0.00
   13   18    0    -21.83      0.00
   14   18    0    -21.71      0.00
   15   18    0     -1.59      0.00
   16   18    0      3.36      0.00
   17   18    0     16.96      0.00
   18   18    0      4.27      0.00
   19   18    0     21.84      0.00
   20   18    0     16.88      0.00
   21   18    0    -13.97      0.00
   22   18    0     16.09      0.00
   23   18    0      0.89      0.00
   24   18    0     -0.06      0.00
   25   18    0     14.90      0.00
   26   18    0     -6.91      0.00
   27   18    0     -7.55      0.00
   28   18    0     30.18      0.00
    1   19    0     -4.83      0.00
    2   19    0     -2.32      0.00
    3   19    0     34.70      0.00
    4   19    0     13.25      0.00
    5   19    0     10.48      0.00
    6   19    0    -10.39      0.00
    7   19    0      6.27      0.00
    8   19    0      0.43      0.00
    9   19    0    -17.94      0.00
   10   19    0      8.54      0.00
   11   19    0     -4.70      0.00
   12   19    0    -15.91      0.00
   13   19    0      9.26      0.00
   14   19    0     11.35      0.00
   15   19    0      2.22      0.00
   16   19    0     13.37      0.00
   17   19    0    -17.85      0.00
   18   19    0     -8.32      0.00
   19   19    0      7.52      0.00
   20   19    0     11.45      0.00
   21   19    0    -27.49      0.00
   22   19    0    -17.75      0.00
   23   19    0     17.77      0.00
   24   19    0      8.47      0.00
   25   19    0      6.73      0.00
   26   19    0     15.00      0.00
   27   19    0     -0.48      0.00
   28   19    0      3.89      0.00
    0   20    0    -13.32      0.00
    1   20    0     22.56      0.00
    2   20    0     -9.80      0.00
    3   20    0     27.27      0.00
    4   20    0     -3.88      0.00
    5   20    0     16.19      0.00
    6   20    0      6.10      0.00
    7   20    0      7.72      0.00
    8   20    0     -8.32      0.00
    9   20    0     -9.62      0.00
   10   20    0     -3.92      0.00
   11   20    0    -10.72      0.00
   12   20    0     12.37      0.00
   13   20    0     -6.26      0.00
   14   20    0      5.38      0.00
   15   20    0      9.21      0.00
   16   20    0      5.91      0.00
   17   20    0      1.89      0.00
   18   20    0    -12.23      0.00
   19   20    0    -27.14      0.00
   20   20    0     -8.77      0.00
   21   20    0      3.16      0.00
   22   20    0    -16.10      0.00
   23   20    0      4.94      0.00
   24   20    0      1.07      0.00
   25   20    0     -3.34      0.00
   26   20    0    -18.23      0.00
   27   20    0      4.35      0.00
   28   20    0    -14.87      0.00
    1   21    0     11.62      0.00
    2   21    0     25.70      0.00
    3   21    0    -17.01      0.00
    4   21    0    -20.48      0.00
    5   21    0    -14.88      0.00
    6   21    0     -8.22      0.00
    7   21    0      4.58      0.00
    8   21    0      2.79      0.00
    9   21    0     13.50      0.00
   10   21    0     -1.65      0.00
   11   21    0      7.94      0.00
   12   21    0     -1.82      0.00
   13   21    0      7.12      0.00
   14   21    0     -3.25      0.00
   15   21    0      1.83      0.00
   16   21    0    -21.27      0.00
   17   21    0     12.43      0.00
   18   21    0     -2.47      0.00
   19   21    0     12.15      0.00
   20   21    0      2.10      0.00
   21   21    0    -27.75      0.00
   22   21    0     24.67      0.00
   23   21    0      2.32      0.00
   24   21    0    -11.90      0.00
   25   21    0    -15.72      0.00
   26   21    0    -18.55      0.00
   27   21    0      3.10      0.00
    0   22    0     39.06      0.00
    1   22    0    -17.40      0.00
    2   22    0      4.79      0.00
    3   22    0    -20.68      0.00
    4   22    0      3.10      0.00
    5   22    0    -10.88      0.00
    6   22    0     -8.52      0.00
    7   22    0     -3.94      0.00
    8   22    0      9.70      0.00
    9   22    0      6.51      0.00
   10   22    0      6.75      0.00
   11   22    0     15.26      0.00
   12   22    0     -1.52      0.00
   13   22    0      2.62      0.00
   14   22    0     -8.47      0.00
   15   22    0     -5.26      0.00
   16   22    0      0.76      0.00
   17   22    0    -14.59      0.00
   18   22    0    -10.54      0.00
   19   22    0     27.04      0.00
   20   22    0      2.19      0.00
   21   22    0      1.87      0.00
   22   22    0     -3.76      0.00
   23   22    0     11.45      0.00
   24   22    0     10.11      0.00
   25   22    0     -8.08      0.00
   26   22    0     15.27      0.00
   27   22    0      6.17      0.00
    1   23    0      5.07      0.00
    2   23    0    -46.48      0.00
    3   23    0      9.71      0.00
    4   23    0     11.08      0.00
    5   23    0    -12.35      0.00
    6   23    0     16.68      0.00
    7   23    0    -12.39      0.00
    8   23    0     -2.93      0.00
    9   23    0      0.27      0.00
   10   23    0     14.02      0.00
   11   23    0     -9.92      0.00
   12   23    0    -13.08      0.00
   13   23    0    -25.82      0.00
   14   23    0      3.58      0.00
   15   23    0     -5.04      0.00
   16   23    0     23.40      0.00
   17   23    0    -12.18      0.00
   18   23    0      8.18      0.00
   19   23    0    -21.88      0.00
   20   23    0    -15.99      0.00
   21   23    0     13.70      0.00
   22   23    0     -3.35      0.00
   23   23    0      3.81      0.00
   24   23    0    -15.41      0.00
   25   23    0     -7.34      0.00
   26   23    0     28.44      0.00
   27   23    0      8.30      0.00
    0   24    0    -44.75      0.00
    1   24    0      0.58      0.00
    2   24    0     -0.94      0.00
    3   24    0     -6.40      0.00
    4   24    0     -0.74      0.00
    5   24    0    -10.43      0.00
    6   24    0     -7.95      0.00
    7   24    0      6.43      0.00
    8   24    0     -9.45      0.00
    9   24    0     -2.85      0.00
   10   24    0     -9.58      0.00
   11   24    0     -0.81      0.00
   12   24    0     -1.81      0.00
   13   24    0     -3.84      0.00
   14   24    0      1.70      0.00
   15   24    0      4.35      0.00
   16   24    0      1.00      0.00
   17   24    0      7.04      0.00
   18   24    0      7.55      0.00
   19   24    0    -34.41      0.00
   20   24    0     -3.05      0.00
   21   24    0      2.45      0.00
   22   24    0      9.43      0.00
   23   24    0     -9.11      0.00
   24   24    0    -24.42      0.00
   25   24    0    -11.39      0.00
   26   24    0     -5.92      0.00
    1   25    0     -2.92      0.00
    2   25    0     34.25      0.00
    3   25    0      8.83      0.00
    4   25    0     -0.06      0.00
    5   25    0     -8.68      0.00
    6   25    0     -8.00      0.00
    7   25    0      8.79      0.00
    8   25    0    -13.71      0.00
    9   25    0      8.86      0.00
   10   25    0     -8.02      0.00
   11   25    0     -4.71      0.00
   12   25    0      6.68      0.00
   13   25    0     11.96      0.00
   14   25    0      2.56      0.00
   15   25    0      9.47      0.00
   16   25    0    -15.81      0.00
   17   25    0     10.62      0.00
   18   25    0    -11.63      0.00
   19   25    0      5.16      0.00
   20   25    0     16.49      0.00
   21   25    0     22.76      0.00
   22   25    0      7.96      0.00
   23   25    0     -2.68      0.00
   24   25    0      4.66      0.00
   25   25    0     22.05      0.00
   26   25    0    -11.56      0.00
    0   26    0     23.01      0.00
    1   26    0     19.45      0.00
    2   26    0      1.58      0.00
    3   26    0      6.01      0.00
    4   26    0     -1.54      0.00
    5   26    0     13.29      0.00
    6   26    0      7.30      0.00
    7   26    0    -12.20      0.00
    8   26    0      8.90      0.00
    9   26    0     -0.86      0.00
   10   26    0     -1.63      0.00
   11   26    0     13.27      0.00
   12   26    0     -0.66      0.00
   13   26    0    -13.44      0.00
   14   26    0     21.25      0.00
   15   26    0      1.85      0.00
   16   26    0     -4.49      0.00
   17   26    0    -11.12      0.00
   18   26    0     -9.68      0.00
   19   26    0     22.76      0.00
   20   26    0      0.10      0.00
   21   26    0      7.29      0.00
   22   26    0     10.46      0.00
   23   26    0     -4.26      0.00
   24   26    0      4.79      0.00
   25   26    0     15.76      0.00
   26   26    0     -1.45      0.00
    1   27    0      3.12      0.00
    2   27    0     -0.01      0.00
    3   27    0     -2.40      0.00
    4   27    0     -2.76      0.00
    5   27    0      1.77      0.00
    6   27    0      5.31      0.00
    7   27    0      5.23      0.00
    8   27    0      3.89      0.00
    9   27    0    -12.88      0.00
   10   27    0      1.40      0.00
   11   27    0     12.72      0.00
   12   27    0      6.43      0.00
   13   27    0     -5.62      0.00
   14   27    0     -2.75      0.00
   15   27    0     -5.18      0.00
   16   27    0      1.31      0.00
   17   27    0      1.40      0.00
   18   27    0     -3.80      0.00
   19   27    0      1.75      0.00
   20   27    0      2.87      0.00
   21   27    0    -13.09      0.00
   22   27    0     -9.78      0.00
   23   27    0    -23.54      0.00
   24   27    0      6.94      0.00
   25   27    0    -10.14      0.00
    0   28    0    -27.92      0.00
    1   28    0     -1.84      0.00
    2   28    0      0.93      0.00
    3   28    0    -14.19      0.00
    4   28    0     18.25      0.00
    5   28    0     -5.15      0.00
    6   28    0    -10.47      0.00
    7   28    0     21.77      0.00
    8   28    0     -1.10      0.00
    9   28    0    -20.77      0.00
   10   28    0     17.83      0.00
   11   28    0     -4.63      0.00
   12   28    0    -11.66      0.00
   13   28    0      1.39      0.00
   14   28    0     -6.35      0.00
   15   28    0     -6.61      0.00
   16   28    0      9.02      0.00
   17   28    0     16.68      0.00
   18   28    0     18.50      0.00
   19   28    0    -13.38      0.00
   20   28    0     11.11      0.00
   21   28    0    -20.61      0.00
   22   28    0    -11.06      0.00
   23   28    0     18.06      0.00
   24   28    0      6.53      0.00
   25   28    0      4.12      0.00
    1   29    0    -11.05      0.00
    2   29    0     -1.99      0.00
    3   29    0    -12.24      0.00
    4   29    0      2.78      0.00
    5   29    0      7.81      0.00
    6   29    0     -5.74      0.00
    7   29    0     -6.10      0.00
    8   29    0     10.08      0.00
    9   29    0      5.14      0.00
   10   29    0    -11.17      0.00
   11   29    0    -15.45      0.00
   12   29    0     -4.27      0.00
   13   29    0     -9.67      0.00
   14   29    0     -6.94      0.00
   15   29    0      4.96      0.00
   16   29    0      7.75      0.00
   17   29    0    -10.71      0.00
   18   29    0    -19.88      0.00
   19   29    0      3.30      0.00
   20   29    0     -1.77      0.00
   21   29    0      0.99      0.00
   22   29    0      5.75      0.00
   23   29    0     22.22      0.00
   24   29    0      4.19      0.00
    0   30    0      8.58      0.00
    1   30    0      8.00      0.00
    2   30    0     -0.82      0.00
    3   30    0      6.96      0.00
    4   30    0    -20.20      0.00
    5   30    0     -6.08      0.00
    6   30    0      6.86      0.00
    7   30    0    -28.21      0.00
    8   30    0    -11.49      0.00
    9   30    0     32.24      0.00
   10   30    0      5.88      0.00
   11   30    0     -6.95      0.00
   12   30    0      7.73      0.00
   13   30    0      5.79      0.00
   14   30    0     -9.95      0.00
   15   30    0      1.41      0.00
   16   30    0      0.33      0.00
   17   30    0    -10.33      0.00
   18   30    0    -18.14      0.00
   19   30    0     13.81      0.00
   20   30    0     -9.91      0.00
   21   30    0     15.02      0.00
   22   30    0      4.59      0.00
   23   30    0     -8.89      0.00
   24   30    0      6.15      0.00
    1   31    0     12.90      0.00
    2   31    0    -14.17      0.00
    3   31    0      8.34      0.00
    4   31    0     10.27      0.00
    5   31    0    -15.25      0.00
    6   31    0     -7.76      0.00
    7   31    0      3.24      0.00
    8   31    0     -1.04      0.00
    9   31    0     -8.25      0.00
   10   31    0     17.48      0.00
   11   31    0      4.49      0.00
   12   31    0     -3.28      0.00
   13   31    0      3.39      0.00
   14   31    0     10.16      0.00
   15   31    0     -0.72      0.00
   16   31    0     -7.71      0.00
   17   31    0     -1.04      0.00
   18   31    0     18.08      0.00
   19   31    0      3.21      0.00
   20   31    0      6.20      0.00
   21   31    0     -2.59      0.00
   22   31    0    -10.37      0.00
   23   31    0     -6.51      0.00
    0   32    0     14.25      0.00
    1   32    0    -11.67      0.00
    2   32    0      3.37      0.00
    3   32    0      1.59      0.00
    4   32    0     15.57      0.00
    5   32    0      5.21      0.00
    6   32    0    -10.69      0.00
    7   32    0      8.23      0.00
    8   32    0     28.94      0.00
    9   32    0     -8.46      0.00
   10   32    0    -10.43      0.00
   11   32    0     -2.08      0.00
   12   32    0     -8.00      0.00
   13   32    0      2.70      0.00
   14   32    0    -10.09      0.00
   15   32    0     17.47      0.00
   16   32    0      1.68      0.00
   17   32    0      7.77      0.00
   18   32    0      4.47      0.00
   19   32    0      1.33      0.00
   20   32    0      5.83      0.00
   21   32    0     -7.66      0.00
   22   32    0     -5.63      0.00
   23   32    0      2.38      0.00
    1   33    0     -6.03      0.00
    2   33    0     17.30      0.00
    3   33    0      9.75      0.00
    4   33    0    -16.13      0.00
    5   33    0      5.98      0.00
    6   33    0      1.21      0.00
    7   33    0      4.07      0.00
    8   33    0     13.61      0.00
    9   33    0     15.62      0.00
   10   33    0    -19.18      0.00
   11   33    0     -8.91      0.00
   12   33    0     -9.23      0.00
   13   33    0     25.69      0.00
   14   33    0      6.03      0.00
   15   33    0     -8.43      0.00
   16   33    0     14.18      0.00
   17   33    0     -4.54      0.00
   18   33    0    -10.51      0.00
   19   33    0      7.63      0.00
   20   33    0     10.88      0.00
   21   33    0     15.99      0.00
   22   33    0     -2.87      0.00
    0   34    0      3.54      0.00
    1   34    0      5.43      0.00
    2   34    0    -13.66      0.00
    3   34    0     -8.62      0.00
    4   34    0    -13.84      0.00
    5   34    0     -2.70      0.00
    6   34    0     -8.51      0.00
    7   34    0      5.32      0.00
    8   34    0    -23.45      0.00
    9   34    0      4.41      0.00
   10   34    0      7.61      0.00
   11   34    0      3.48      0.00
   12   34    0     -5.53      0.00
   13   34    0    -11.72      0.00
   14   34    0     19.00      0.00
   15   34    0    -19.28      0.00
   16   34    0      5.02      0.00
   17   34    0     -8.49      0.00
   18   34    0      9.93      0.00
   19   34    0     -4.78      0.00
   20   34    0     20.33      0.00
   21   34    0     -2.26      0.00
    1   35    0      0.86      0.00
    2   35    0     -5.41      0.00
    3   35    0     -6.24      0.00
    4   35    0     21.87      0.00
    5   35    0    -11.18      0.00
    6   35    0     15.35      0.00
    7   35    0      3.17      0.00
    8   35    0     -2.91      0.00
    9   35    0     -6.04      0.00
   10   35    0      3.68      0.00
   11   35    0      2.26      0.00
   12   35    0      2.47      0.00
   13   35    0     10.40      0.00
   14   35    0     -4.97      0.00
   15   35    0     11.69      0.00
   16   35    0     -1.53      0.00
   17   35    0      2.32      0.00
   18   35    0    -13.66      0.00
   19   35    0    -16.66      0.00
   20   35    0     -0.76      0.00
   21   35    0     -5.15      0.00
    0   36    0      3.52      0.00
    1   36    0    -10.33      0.00
    2   36    0      0.38      0.00
    3   36    0      2.68      0.00
    4   36    0      6.34      0.00
    5   36    0     -3.08      0.00
    6   36    0     13.47      0.00
    7   36    0     -9.19      0.00
    8   36    0     10.82      0.00
    9   36    0      3.98      0.00
   10   36    0      3.97      0.00
   11   36    0      1.72      0.00
   12   36    0     -4.17      0.00
   13   36    0     12.07      0.00
   14   36    0     -0.85      0.00
   15   36    0     10.40      0.00
   16   36    0     -4.57      0.00
   17   36    0      1.83      0.00
   18   36    0     -3.62      0.00
   19   36    0     28.98      0.00
   20   36    0    -29.27      0.00
    1   37    0    -12.87      0.00
    2   37    0     -4.59      0.00
    3   37    0     13.55      0.00
    4   37    0    -18.64      0.00
    5   37    0     -0.49      0.00
    6   37    0    -14.41      0.00
    7   37    0     15.21      0.00
    8   37    0     -0.82      0.00
    9   37    0    -11.19      0.00
   10   37    0      4.85      0.00
   11   37    0    -11.96      0.00
   12   37    0      7.20      0.00
   13   37    0    -25.84      0.00
   14   37    0     -1.23      0.00
   15   37    0      1.36      0.00
   16   37    0      1.04      0.00
   17   37    0     -9.51      0.00
   18   37    0     12.07      0.00
   19   37    0      5.77      0.00
    0   38    0     -0.13      0.00
    1   38    0      2.48      0.00
    2   38    0      8.36      0.00
    3   38    0      8.81      0.00
    4   38    0      8.98      0.00
    5   38    0      8.21      0.00
    6   38    0    -14.29      0.00
    7   38    0     -0.16      0.00
    8   38    0     -2.66      0.00
    9   38    0     -8.64      0.00
   10   38    0    -11.82      0.00
   11   38    0     -1.68      0.00
   12   38    0     11.32      0.00
   13   38    0     -4.58      0.00
   14   38    0     -3.66      0.00
   15   38    0     -5.97      0.00
   16   38    0    -11.43      0.00
   17   38    0    -14.53      0.00
   18   38    0     10.08      0.00
   19   38    0    -19.15      0.00
    1   39    0     17.85      0.00
    2   39    0     18.38      0.00
    3   39    0     -3.25      0.00
    4   39    0     -0.96      0.00
    5   39    0    -15.24      0.00
    6   39    0      8.12      0.00
    7   39    0     -6.72      0.00
    8   39    0     -4.08      0.00
    9   39    0     10.00      0.00
   10   39    0     -6.38      0.00
   11   39    0      2.90      0.00
   12   39    0    -11.79      0.00
   13   39    0     -1.52      0.00
   14   39    0     21.52      0.00
   15   39    0     12.79      0.00
   16   39    0      3.49      0.00
   17   39    0     10.02      0.00
   18   39    0    -15.56      0.00
    0   40    0     -1.98      0.00
    1   40    0    -20.01      0.00
    2   40    0      0.36      0.00
    3   40    0      0.96      0.00
    4   40    0      3.77      0.00
    5   40    0     -6.84      0.00
    6   40    0     11.43      0.00
    7   40    0    -11.94      0.00
    8   40    0     -2.24      0.00
    9   40    0     10.57      0.00
   10   40    0     -3.78      0.00
   11   40    0      2.02      0.00
   12   40    0      1.60      0.00
   13   40    0      2.95      0.00
   14   40    0     -2.66      0.00
   15   40    0      0.38      0.00
   16   40    0      3.95      0.00
   17   40    0     12.83      0.00
    1   41    0     -6.85      0.00
    2   41    0    -10.54      0.00
    3   41    0     -1.83      0.00
    4   41    0     -4.28      0.00
    5   41    0      2.44      0.00
    6   41    0      9.68      0.00
    7   41    0     24.46      0.00
    8   41    0     22.72      0.00
    9   41    0      2.25      0.00
   10   41    0     -0.64      0.00
   11   41    0      4.42      0.00
   12   41    0      0.18      0.00
   13   41    0     -4.10      0.00
   14   41    0    -10.04      0.00
   15   41    0      4.59      0.00
   16   41    0     -7.51      0.00
    0   42    0      2.03      0.00
    1   42    0     -0.81      0.00
    2   42    0    -20.24      0.00
    3   42    0    -11.10      0.00
    4   42    0     -8.71      0.00
    5   42    0     12.49      0.00
    6   42    0     -6.92      0.00
    7   42    0     13.06      0.00
    8   42    0     -0.16      0.00
    9   42    0     -7.70      0.00
   10   42    0      1.28      0.00
   11   42    0     -1.64      0.00
   12   42    0      6.11      0.00
   13   42    0     -4.61      0.00
   14   42    0     -0.07      0.00
   15   42    0      9.46      0.00
    1   43    0    -10.78      0.00
    2   43    0      0.37      0.00
    3   43    0     10.82      0.00
    4   43    0     -2.45      0.00
    5   43    0    -11.69      0.00
    6   43    0     -5.25      0.00
    7   43    0    -13.08      0.00
    8   43    0    -32.16      0.00
    9   43    0     -2.47      0.00
   10   43    0     -2.06      0.00
   11   43    0     -5.26      0.00
   12   43    0     -4.42      0.00
   13   43    0     15.71      0.00
   14   43    0      8.30      0.00
    0   44    0     -5.43      0.00
    1   44    0     -8.96      0.00
    2   44    0     15.29      0.00
    3   44    0     19.51      0.00
    4   44    0      7.41      0.00
    5   44    0     -5.09      0.00
    6   44    0      1.64      0.00
    7   44    0    -13.02      0.00
    8   44    0     -5.33      0.00
    9   44    0     -8.72      0.00
   10   44    0      8.51      0.00
   11   44    0      4.66      0.00
   12   44    0     -4.02      0.00
    1   45    0      3.10      0.00
    2   45    0      4.27      0.00
    3   45    0      0.58      0.00
    4   45    0     -0.10      0.00
    5   45    0      2.97      0.00
    6   45    0     -8.06      0.00
    7   45    0     10.90      0.00
    8   45    0     15.88      0.00
    9   45    0     -8.06      0.00
   10   45    0     19.99      0.00
   11   45    0     -7.80      0.00
    0   46    0     -0.23      0.00
    1   46    0      2.56      0.00
    2   46    0     11.14      0.00
    3   46    0    -13.38      0.00
    4   46    0      4.49      0.00
    5   46    0     -5.15      0.00
    6   46    0      0.24      0.00
    7   46    0      7.32      0.00
    8   46    0     -0.82      0.00
    9   46    0      5.82      0.00
    1   47    0     -5.39      0.00
    2   47    0    -11.14      0.00
    3   47    0     -1.95      0.00
    4   47    0     11.59      0.00
    5   47    0     -5.00      0.00
    6   47    0     14.17      0.00
    7   47    0     -2.60      0.00
    0   48    0    -22.50      0.00
    1   48    0      9.77      0.00
    2   48    0      4.79      0.00
    3   48    0      1.49      0.00
  -29    0    1     -0.12      0.00
  -27    0    1     -0.91      0.00
  -25    0    1     -2.45      0.00
  -23    0    1     11.15      0.00
  -21    0    1     -1.02      0.00
  -19    0    1    -14.39      0.00
  -17    0    1     -0.50      0.00
  -15    0    1     22.94      0.00
  -13    0    1     23.05      0.00
  -11    0    1    -23.88      0.00
   -9    0    1    -18.36      0.00
   -7    0    1     -5.50      0.00
   -5    0    1   -186.72      0.00
   -3    0    1    268.31      0.00
    3    0    1     30.69      0.00
    5    0    1   -206.09      0.00
    7    0    1    -38.87      0.00
    9    0    1    -18.43      0.00
   11    0    1     20.45      0.00
   13    0    1      9.31      0.00
   15    0    1     -0.73      0.00
   17    0    1    -18.10      0.00
   19    0    1      0.96      0.00
   21    0    1     -6.77      0.00
   23    0    1     -4.96      0.00
   25    0    1    -30.51      0.00
   27    0    1    -34.13      0.00
   29    0    1      6.53      0.00
  -30    1    1      4.70      0.00
  -29    1    1     -9.17      0.00
  -28    1    1    -11.52      0.00
  -27    1    1    -17.84      0.00
  -26    1    1    -11.13      0.00
  -25    1    1    -12.63      0.00
  -24    1    1      6.90      0.00
  -23    1    1      8.82      0.00
  -22    1    1     11.59      0.00
  -21    1    1    -10.02      0.00
  -20    1    1    -15.54      0.00
  -19    1    1     -0.25      0.00
  -18    1    1     -5.99      0.00
  -17    1    1      4.44      0.00
  -16    1    1      7.96      0.00
  -15    1    1     -5.39      0.00
  -14    1    1      6.39      0.00
  -13    1    1     -5.26      0.00
  -12    1    1      3.79      0.00
  -11    1    1     -5.26      0.00
  -10    1    1    -23.52      0.00
   -9    1    1    -18.95      0.00
   -8    1    1     20.88      0.00
   -7    1    1    -24.77      0.00
   -6    1    1    -63.30      0.00
   -5    1    1   -196.55      0.00
   -4    1    1    163.31      0.00
   -3    1    1    174.66      0.00
   -2    1    1   -145.17      0.00
    2    1    1    233.76      0.00
    3    1    1    216.56      0.00
    4    1    1    -40.96      0.00
    5    1    1   -163.30      0.00
    6    1    1     48.06      0.00
    7    1    1    -50.51      0.00
    8    1    1    -23.17      0.00
    9    1    1      6.89      0.00
   10    1    1      8.45      0.00
   11    1    1     -1.61      0.00
   12    1    1      7.34      0.00
   13    1    1     21.20      0.00
   14    1    1     13.99      0.00
   15    1    1      0.13      0.00
   16    1    1    -10.20      0.00
   17    1    1     -3.30      0.00
   18    1    1      6.02      0.00
   19    1    1      1.78      0.00
   20    1    1     -6.10      0.00
   21    1    1     11.66      0.00
   22    1    1      7.45      0.00
   23    1    1      3.56      0.00
   24    1    1     -7.59      0.00
   25    1    1     22.61      0.00
   26    1    1      1.85      0.00
   27    1    1    -15.84      0.00
   28    1    1      0.59      0.00
   29    1    1     11.27      0.00
   30    1    1      6.39      0.00
  -30    2    1      3.58      0.00
  -29    2    1      9.02      0.00
  -28    2    1    -21.04      0.00
  -27    2    1      5.88      0.00
  -26    2    1      5.63      0.00
  -25    2    1    -12.77      0.00
  -24    2    1     14.82      0.00
  -23    2    1      7.16      0.00
  -22    2    1     -3.15      0.00
  -21    2    1     -5.29      0.00
  -20    2    1     -7.82      0.00
  -19    2    1     22.84      0.00
  -18    2    1      5.32      0.00
  -17    2    1     -8.39      0.00
  -16    2    1      4.57      0.00
  -15    2    1     -5.41      0.00
  -14    2    1     11.58      0.00
  -13    2    1    -22.29      0.00
  -12    2    1      4.35      0.00
  -11    2    1     18.61      0.00
  -10    2    1      3.87      0.00
   -9    2    1     -2.99      0.00
   -8    2    1    -17.76      0.00
   -7    2    1     54.92      0.00
   -6    2    1     27.97      0.00
   -5    2    1     86.73      0.00
   -4    2    1     45.75      0.00
   -3    2    1    -28.33      0.00
   -2    2    1     48.78      0.00
    1    2    1   -218.07      0.00
    2    2    1     48.03      0.00
    3    2    1    240.15      0.00
    4    2    1   -166.48      0.00
    5    2    1     83.32      0.00
    6    2    1      3.51      0.00
    7    2    1     48.90      0.00
    8    2    1     -3.44      0.00
    9    2    1      2.14      0.00
   10    2    1      4.66      0.00
   11    2    1      0.47      0.00
   12    2    1     -2.97      0.00
   13    2    1      7.47      0.00
   14    2    1     -7.59      0.00
   15    2    1      4.46      0.00
   16    2    1    -16.65      0.00
   17    2    1     -8.38      0.00
   18    2    1     14.02      0.00
   19    2    1     -7.90      0.00
   20    2    1    -12.29      0.00
   21    2    1     27.92      0.00
   22    2    1     -2.28      0.00
   23    2    1     -2.94      0.00
   24    2    1      8.84      0.00
   25    2    1      5.18      0.00
   26    2    1      7.49      0.00
   27    2    1     12.38      0.00
   28    2    1     -2.54      0.00
   29    2    1     -6.51      0.00
   30    2    1      4.13      0.00
  -30    3    1     -7.03      0.00
  -29    3    1    -21.27      0.00
  -28    3    1     15.49      0.00
  -27    3    1     -3.36      0.00
  -26    3    1      0.63      0.00
  -25    3    1     -4.79      0.00
  -24    3    1     -8.47      0.00
  -23    3    1     -1.81      0.00
  -22    3    1     -0.53      0.00
  -21    3    1     -0.33      0.00
  -20    3    1     15.99      0.00
  -19    3    1     -9.11      0.00
  -18    3    1     -3.70      0.00
  -17    3    1      8.18      0.00
  -16    3    1     -5.02      0.00
  -15    3    1     14.04      0.00
  -14    3    1      0.47      0.00
  -13    3    1      1.83      0.00
  -12    3    1     -0.42      0.00
  -11    3    1    -12.51      0.00
  -10    3    1      3.15      0.00
   -9    3    1     56.70      0.00
   -8    3    1     -5.59      0.00
   -7    3    1    -28.94      0.00
   -6    3    1    -24.14      0.00
   -5    3    1    256.98      0.00
   -4    3    1     67.75      0.00
   -3    3    1   -285.63      0.00
   -2    3    1   -274.54      0.00
   -1    3    1    213.64      0.00
    2    3    1    -90.41      0.00
    3    3    1     -4.89      0.00
    4    3    1   -216.33      0.00
    5    3    1     50.10      0.00
    6    3    1      4.40      0.00
    7    3    1     44.72      0.00
    8    3    1     -0.95      0.00
    9    3    1      3.31      0.00
   10    3    1      8.69      0.00
   11    3    1    -15.18      0.00
   12    3    1    -15.53      0.00
   13    3    1    -19.18      0.00
   14    3    1    -17.66      0.00
   15    3    1     -1.11      0.00
   16    3    1      6.61      0.00
   17    3    1     18.61      0.00
   18    3    1     -1.18      0.00
   19    3    1      1.94      0.00
   20    3    1      1.81      0.00
   21    3    1      4.50      0.00
   22    3    1      8.10      0.00
   23    3    1    -15.78      0.00
   24    3    1      1.80      0.00
   25    3    1    -11.22      0.00
   26    3    1     11.16      0.00
   27    3    1     38.88      0.00
   28    3    1      0.51      0.00
   29    3    1    -13.18      0.00
   30    3    1    -12.20      0.00
  -30    4    1     12.21      0.00
  -29    4    1     -4.01      0.00
  -28    4    1     -9.92      0.00
  -27    4    1      3.19      0.00
  -26    4    1      3.20      0.00
  -25    4    1     -8.50      0.00
  -24    4    1     14.09      0.00
  -23    4    1     -5.56      0.00
  -22    4    1     -6.58      0.00
  -21    4    1      0.02      0.00
  -20    4    1     -3.00      0.00
  -19    4    1    -18.80      0.00
  -18    4    1    -20.05      0.00
  -17    4    1     12.96      0.00
  -16    4    1      6.06      0.00
  -15    4    1     -8.61      0.00
  -14    4    1     -4.13      0.00
  -13    4    1     -2.01      0.00
  -12    4    1     -4.70      0.00
  -11    4    1     14.79      0.00
  -10    4    1     -3.92      0.00
   -9    4    1    -28.59      0.00
   -8    4    1     -4.22      0.00
   -7    4    1      3.36      0.00
   -6    4    1      4.10      0.00
   -5    4    1    -85.41      0.00
   -4    4    1   -152.23      0.00
   -3    4    1   -189.61      0.00
   -2    4    1    -69.22      0.00
   -1    4    1   -177.33      0.00
    0    4    1    161.46      0.00
    1    4    1     65.36      0.00
    2    4    1     98.40      0.00
    3    4    1     -8.72      0.00
    4    4    1   -106.89      0.00
    5    4    1    -55.81      0.00
    6    4    1     90.83      0.00
    7    4    1    -32.45      0.00
    8    4    1    -62.66      0.00
    9    4    1      5.00      0.00
   10    4    1     27.37      0.00
   11    4    1    -19.23      0.00
   12    4    1     -6.34      0.00
   13    4    1    -11.58      0.00
   14    4    1      2.68      0.00
   15    4    1    -17.04      0.00
   16    4    1     12.09      0.00
   17    4    1     15.38      0.00
   18    4    1     10.56      0.00
   19    4    1      7.77      0.00
   20    4    1     12.61      0.00
   21    4    1     -9.49      0.00
   22    4    1    -12.44      0.00
   23    4    1    -14.26      0.00
   24    4    1    -13.00      0.00
   25    4    1     26.46      0.00
   26    4    1     -4.59      0.00
   27    4    1      8.29      0.00
   28    4    1     -1.14      0.00
   29    4    1      5.73      0.00
   30    4    1    -18.86      0.00
  -30    5    1      4.07      0.00
  -29    5    1     21.67      0.00
  -28    5    1     -1.90      0.00
  -27    5    1      6.80      0.00
  -26    5    1     16.91      0.00
  -25    5    1     22.80      0.00
  -24    5    1     -5.70      0.00
  -23    5    1      0.63      0.00
  -22    5    1     19.78      0.00
  -21    5    1      2.11      0.00
  -20    5    1     -7.35      0.00
  -19    5    1    -10.38      0.00
  -18    5    1      2.72      0.00
  -17    5    1      1.08      0.00
  -16    5    1     -6.56      0.00
  -15    5    1     -9.25      0.00
  -14    5    1      5.12      0.00
  -13    5    1    -22.98      0.00
  -12    5    1     11.57      0.00
  -11    5    1    -12.89      0.00
  -10    5    1     10.41      0.00
   -9    5    1     -4.29      0.00
   -8    5    1     -4.74      0.00
   -7    5    1    -37.41      0.00
   -6    5    1     31.33      0.00
   -5    5    1   -114.70      0.00
   -4    5    1    -66.70      0.00
   -3    5    1    149.26      0.00
   -2    5    1    112.57      0.00
   -1    5    1   -273.23      0.00
    0    5    1   -147.54      0.00
    1    5    1    130.57      0.00
    2    5    1     37.75      0.00
    3    5    1   -113.24      0.00
    4    5    1    147.97      0.00
    5    5    1     38.66      0.00
    6    5    1     41.95      0.00
    7    5    1     -8.53      0.00
    8    5    1    -21.49      0.00
    9    5    1      4.95      0.00
   10    5    1      8.24      0.00
   11    5    1      2.95      0.00
   12    5    1     -7.00      0.00
   13    5    1     10.19      0.00
   14    5    1      0.17      0.00
   15    5    1      4.42      0.00
   16    5    1      5.76      0.00
   17    5    1     -8.34      0.00
   18    5    1     10.83      0.00
   19    5    1     -4.52      0.00
   20    5    1      8.89      0.00
   21    5    1      0.86      0.00
   22    5    1    -19.40      0.00
   23    5    1    -11.59      0.00
   24    5    1     -2.53      0.00
   25    5    1      4.43      0.00
   26    5    1      3.24      0.00
   27    5    1    -17.02      0.00
   28    5    1      6.95      0.00
   29    5    1     -5.45      0.00
   30    5    1      4.33      0.00
  -30    6    1      5.32      0.00
  -29    6    1      1.90      0.00
  -28    6    1      7.28      0.00
  -27    6    1      7.12      0.00
  -26    6    1      8.43      0.00
  -25    6    1      7.38      0.00
  -24    6    1     -3.94      0.00
  -23    6    1     11.98      0.00
  -22    6    1     -1.94      0.00
  -21    6    1    -12.04      0.00
  -20    6    1      1.95      0.00
  -19    6    1      5.93      0.00
  -18    6    1     26.24      0.00
  -17    6    1     -3.98      0.00
  -16    6    1    -10.62      0.00
  -15    6    1      1.63      0.00
  -14    6    1      9.81      0.00
  -13    6    1     -0.59      0.00
  -12    6    1      5.24      0.00
  -11    6    1     20.00      0.00
  -10    6    1    -14.47      0.00
   -9    6    1      8.70      0.00
   -8    6    1      9.18      0.00
   -7    6    1     22.55      0.00
   -6    6    1    -13.22      0.00
   -5    6    1     35.76      0.00
   -4    6    1    170.55      0.00
   -3    6    1    142.41      0.00
   -2    6    1    -18.93      0.00
   -1    6    1    246.19      0.00
    0    6    1   -212.42      0.00
    1    6    1     63.88      0.00
    2    6    1   -135.31      0.00
    3    6    1   -126.15      0.00
    4    6    1    133.99      0.00
    5    6    1    102.07      0.00
    6    6    1    -35.35      0.00
    7    6    1    -27.68      0.00
    8    6    1     10.00      0.00
    9    6    1     33.63      0.00
   10    6    1    -13.40      0.00
   11    6    1      3.97      0.00
   12    6    1     27.18      0.00
   13    6    1     16.67      0.00
   14    6    1      1.13      0.00
   15    6    1      9.24      0.00
   16    6    1     -9.05      0.00
   17    6    1     -0.79      0.00
   18    6    1     -6.93      0.00
   19    6    1     -5.20      0.00
   20    6    1    -18.68      0.00
   21    6    1      9.50      0.00
   22    6    1     25.48      0.00
   23    6    1     -8.25      0.00
   24    6    1      9.89      0.00
   25    6    1    -26.66      0.00
   26    6    1      8.54      0.00
   27    6    1     -8.21      0.00
   28    6    1     -0.38      0.00
   29    6    1    -10.76      0.00
   30    6    1     11.04      0.00
  -30    7    1     -9.94      0.00
  -29    7    1     -7.40      0.00
  -28    7    1     -2.84      0.00
  -27    7    1    -12.12      0.00
  -26    7    1    -22.68      0.00
  -25    7    1    -30.15      0.00
  -24    7    1      4.22      0.00
  -23    7    1     -3.01      0.00
  -22    7    1    -19.04      0.00
  -21    7    1      4.55      0.00
  -20    7    1      7.49      0.00
  -19    7    1      3.20      0.00
  -18    7    1      2.34      0.00
  -17    7    1     -3.63      0.00
  -16    7    1     -2.16      0.00
  -15    7    1     -4.83      0.00
  -14    7    1    -10.33      0.00
  -13    7    1     11.07      0.00
  -12    7    1    -19.94      0.00
  -11    7    1      8.26      0.00
  -10    7    1      2.78      0.00
   -9    7    1     12.43      0.00
   -8    7    1     -6.61      0.00
   -7    7    1     45.22      0.00
   -6    7    1     18.85      0.00
   -5    7    1     38.41      0.00
   -4    7    1     15.78      0.00
   -3    7    1    -55.12      0.00
   -2    7    1     36.87      0.00
   -1    7    1     91.19      0.00
    0    7    1    368.03      0.00
    1    7    1    -21.90      0.00
    2    7    1   -107.48      0.00
    3    7    1     92.38      0.00
    4    7    1    -18.74      0.00
    5    7    1    -26.95      0.00
    6    7    1    -30.74      0.00
    7    7    1     15.57      0.00
    8    7    1      9.69      0.00
    9    7    1     29.10      0.00
   10    7    1     10.74      0.00
   11    7    1     -0.58      0.00
   12    7    1     15.44      0.00
   13    7    1    -18.47      0.00
   14    7    1    -11.01      0.00
   15    7    1      4.38      0.00
   16    7    1     -0.53      0.00
   17    7    1      4.97      0.00
   18    7    1    -12.53      0.00
   19    7    1     -1.35      0.00
   20    7    1    -15.10      0.00
   21    7    1     -2.35      0.00
   22    7    1     21.21      0.00
   23    7    1      7.71      0.00
   24    7    1      0.40      0.00
   25    7    1      1.46      0.00
   26    7    1     -7.77      0.00
   27    7    1     11.61      0.00
   28    7    1    -20.95      0.00
   29    7    1      7.48      0.00
   30    7    1      4.84      0.00
  -30    8    1      8.92      0.00
  -29    8    1    -26.51      0.00
  -28    8    1    -12.50      0.00
  -27    8    1      0.72      0.00
  -26    8    1      1.89      0.00
  -25    8    1    -15.50      0.00
  -24    8    1     -2.84      0.00
  -23    8    1     -1.98      0.00
  -22    8    1     -4.57      0.00
  -21    8    1      2.12      0.00
  -20    8    1     11.53      0.00
  -19    8    1      0.33      0.00
  -18    8    1    -14.69      0.00
  -17    8    1      4.02      0.00
  -16    8    1     -3.30      0.00
  -15    8    1     -1.95      0.00
  -14    8    1      3.58      0.00
  -13    8    1      5.27      0.00
  -12    8    1    -11.54      0.00
  -11    8    1    -11.83      0.00
  -10    8    1    -21.27      0.00
   -9    8    1    -14.16      0.00
   -8    8    1      6.52      0.00
   -7    8    1    -43.07      0.00
   -6    8    1     19.31      0.00
   -5    8    1     10.35      0.00
   -4    8    1    -98.82      0.00
   -3    8    1    -89.34      0.00
   -2    8    1      1.31      0.00
   -1    8    1    -26.65      0.00
    0    8    1    168.98      0.00
    1    8    1     -5.77      0.00
    2    8    1     56.01      0.00
    3    8    1     53.95      0.00
    4    8    1    -53.78      0.00
    5    8    1    -56.81      0.00
    6    8    1    -28.36      0.00
    7    8    1     24.64      0.00
    8    8    1     47.81      0.00
    9    8    1    -29.93      0.00
   10    8    1      7.97      0.00
   11    8    1     -4.56      0.00
   12    8    1    -17.95      0.00
   13    8    1     -3.90      0.00
   14    8    1     -7.80      0.00
   15    8    1      6.37      0.00
   16    8    1     -1.84      0.00
   17    8    1     -5.10      0.00
   18    8    1     -4.84      0.00
   19    8    1      4.22      0.00
   20    8    1     25.57      0.00
   21    8    1     -6.65      0.00
   22    8    1    -19.94      0.00
   23    8    1      9.79      0.00
   24    8    1    -11.38      0.00
   25    8    1     22.49      0.00
   26    8    1     -8.10      0.00
   27    8    1      4.86      0.00
   28    8    1     -6.37      0.00
   29    8    1      0.31      0.00
   30    8    1     -6.52      0.00
  -30    9    1      2.17      0.00
  -29    9    1     -4.04      0.00
  -28    9    1     15.09      0.00
  -27    9    1      0.04      0.00
  -26    9    1     31.81      0.00
  -25    9    1     16.41      0.00
  -24    9    1     -7.34      0.00
  -23    9    1      6.16      0.00
  -22    9    1      9.67      0.00
  -21    9    1      0.68      0.00
  -20    9    1    -11.06      0.00
  -19    9    1      8.90      0.00
  -18    9    1      3.09      0.00
  -17    9    1     -0.95      0.00
  -16    9    1     12.11      0.00
  -15    9    1      4.17      0.00
  -14    9    1      9.76      0.00
  -13    9    1      2.22      0.00
  -12    9    1      5.64      0.00
  -11    9    1      6.78      0.00
  -10    9    1      5.82      0.00
   -9    9    1    -32.39      0.00
   -8    9    1      0.00      0.00
   -7    9    1     13.80      0.00
   -6    9    1    -13.80      0.00
   -5    9    1    -44.50      0.00
   -4    9    1      3.84      0.00
   -3    9    1    -12.92      0.00
   -2    9    1      0.68      0.00
   -1    9    1     36.36      0.00
    0    9    1   -145.41      0.00
    1    9    1    -38.64      0.00
    2    9    1     56.53      0.00
    3    9    1     29.45      0.00
    4    9    1    -24.08      0.00
    5    9    1     -9.58      0.00
    6    9    1      9.31      0.00
    7    9    1     -1.28      0.00
    8    9    1     -5.47      0.00
    9    9    1    -20.84      0.00
   10    9    1    -21.66      0.00
   11    9    1    -13.80      0.00
   12    9    1      0.75      0.00
   13    9    1      0.67      0.00
   14    9    1      7.27      0.00
   15    9    1      3.17      0.00
   16    9    1     -3.20      0.00
   17    9    1     -4.90      0.00
   18    9    1      4.49      0.00
   19    9    1      0.78      0.00
   20    9    1     -6.05      0.00
   21    9    1      7.08      0.00
   22    9    1    -10.78      0.00
   23    9    1     -4.37      0.00
   24    9    1     -1.02      0.00
   25    9    1    -23.76      0.00
   26    9    1     14.14      0.00
   27    9    1     13.55      0.00
   28    9    1      2.31      0.00
   29    9    1    -15.96      0.00
   30    9    1     -0.93      0.00
  -30   10    1     -7.07      0.00
  -29   10    1     15.39      0.00
  -28   10    1     -2.44      0.00
  -27   10    1     12.93      0.00
  -26   10    1     21.63      0.00
  -25   10    1     11.96      0.00
  -24   10    1      1.15      0.00
  -23   10    1     14.76      0.00
  -22   10    1      3.15      0.00
  -21   10    1     -4.07      0.00
  -20   10    1     -8.91      0.00
  -19   10    1      2.16      0.00
  -18   10    1      2.30      0.00
  -17   10    1      8.68      0.00
  -16   10    1     15.66      0.00
  -15   10    1     -1.91      0.00
  -14   10    1     -9.99      0.00
  -13   10    1    -16.02      0.00
  -12   10    1     24.31      0.00
  -11   10    1     -7.69      0.00
  -10   10    1     17.19      0.00
   -9   10    1     22.56      0.00
   -8   10    1     -9.11      0.00
   -7   10    1     16.46      0.00
   -6   10    1    -11.95      0.00
   -5   10    1    -30.35      0.00
   -4   10    1      5.17      0.00
   -3   10    1     55.03      0.00
   -2   10    1     57.89      0.00
   -1   10    1      6.46      0.00
    0   10    1    -87.37      0.00
    1   10    1    -11.32      0.00
    2   10    1     14.53      0.00
    3   10    1    -45.59      0.00
    4   10    1     11.16      0.00
    5   10    1     31.63      0.00
    6   10    1    -11.41      0.00
    7   10    1     13.11      0.00
    8   10    1    -34.90      0.00
    9   10    1     -2.09      0.00
   10   10    1     -3.54      0.00
   11   10    1    -10.40      0.00
   12   10    1      6.95      0.00
   13   10    1    -12.03      0.00
   14   10    1      6.17      0.00
   15   10    1     14.26      0.00
   16   10    1     13.71      0.00
   17   10    1     -1.23      0.00
   18   10    1     -0.84      0.00
   19   10    1     -3.28      0.00
   20   10    1    -17.73      0.00
   21   10    1      3.80      0.00
   22   10    1     13.27      0.00
   23   10    1    -13.52      0.00
   24   10    1      6.02      0.00
   25   10    1      6.49      0.00
   26   10    1     17.38      0.00
   27   10    1     11.39      0.00
   28   10    1      2.80      0.00
   29   10    1     -8.95      0.00
   30   10    1     -5.01      0.00
  -30   11    1    -15.64      0.00
  -29   11    1     -5.51      0.00
  -28   11    1     10.00      0.00
  -27   11    1     11.95      0.00
  -26   11    1    -19.34      0.00
  -25   11    1    -16.77      0.00
  -24   11    1     -8.11      0.00
  -23   11    1     -5.76      0.00
  -22   11    1     -8.05      0.00
  -21   11    1    -11.74      0.00
  -20   11    1     23.44      0.00
  -19   11    1     -7.60      0.00
  -18   11    1    -13.16      0.00
  -17   11    1      3.82      0.00
  -16   11    1     -1.23      0.00
  -15   11    1     -1.73      0.00
  -14   11    1     -9.11      0.00
  -13   11    1      7.62      0.00
  -12   11    1    -16.82      0.00
  -11   11    1    -14.19      0.00
  -10   11    1     -6.62      0.00
   -9   11    1      9.49      0.00
   -8   11    1     23.03      0.00
   -7   11    1      9.52      0.00
   -6   11    1      0.11      0.00
   -5   11    1     13.22      0.00
   -4   11    1    -15.37      0.00
   -3   11    1      4.34      0.00
   -2   11    1      2.15      0.00
   -1   11    1    -23.05      0.00
    0   11    1      6.92      0.00
    1   11    1     -4.17      0.00
    2   11    1    -22.30      0.00
    3   11    1    -17.97      0.00
    4   11    1    -17.82      0.00
    5   11    1     -3.96      0.00
    6   11    1      4.08      0.00
    7   11    1    -10.90      0.00
    8   11    1      8.41      0.00
    9   11    1     -6.37      0.00
   10   11    1     15.10      0.00
   11   11    1     19.49      0.00
   12   11    1      2.64      0.00
   13   11    1      5.57      0.00
   14   11    1     -2.71      0.00
   15   11    1    -21.57      0.00
   16   11    1      0.54      0.00
   17   11    1     12.04      0.00
   18   11    1     -4.88      0.00
   19   11    1      0.74      0.00
   20   11    1      9.10      0.00
   21   11    1     -5.27      0.00
   22   11    1      9.51      0.00
   23   11    1      6.62      0.00
   24   11    1     -5.76      0.00
   25   11    1     12.59      0.00
   26   11    1      2.99      0.00
   27   11    1     -6.41      0.00
   28   11    1    -21.14      0.00
   29   11    1      5.55      0.00
   30   11    1     15.16      0.00
  -29   12    1    -35.94      0.00
  -28   12    1      6.72      0.00
  -27   12    1      9.15      0.00
  -26   12    1    -24.48      0.00
  -25   12    1     -3.85      0.00
  -24   12    1     -0.30      0.00
  -23   12    1    -19.28      0.00
  -22   12    1    -13.30      0.00
  -21   12    1      7.73      0.00
  -20   12    1      5.18      0.00
  -19   12    1    -13.37      0.00
  -18   12    1     -8.52      0.00
  -17   12    1     -2.92      0.00
  -16   12    1     -0.57      0.00
  -15   12    1      4.08      0.00
  -14   12    1     -4.54      0.00
  -13   12    1     36.06      0.00
  -12   12    1    -16.44      0.00
  -11   12    1     11.20      0.00
  -10   12    1     19.80      0.00
   -9   12    1    -17.57      0.00
   -8   12    1     11.34      0.00
   -7   12    1      9.80      0.00
   -6   12    1     -3.53      0.00
   -5   12    1     -8.78      0.00
   -4   12    1     -7.49      0.00
   -3   12    1    -21.38      0.00
   -2   12    1    -14.39      0.00
   -1   12    1    -12.92      0.00
    0   12    1     31.62      0.00
    1   12    1     32.36      0.00
    2   12    1    -17.69      0.00
    3   12    1     44.91      0.00
    4   12    1     18.90      0.00
    5   12    1    -33.12      0.00
    6   12    1      6.25      0.00
    7   12    1    -26.55      0.00
    8   12    1     11.69      0.00
    9   12    1     21.28      0.00
   10   12    1     18.93      0.00
   11   12    1     -4.63      0.00
   12   12    1    -41.77      0.00
   13   12    1     -0.32      0.00
   14   12    1     13.40      0.00
   15   12    1      0.38      0.00
   16   12    1      1.43      0.00
   17   12    1     -6.45      0.00
   18   12    1     -5.71      0.00
   19   12    1      3.60      0.00
   20   12    1     23.07      0.00
   21   12    1      0.08      0.00
   22   12    1    -20.55      0.00
   23   12    1      8.70      0.00
   24   12    1      4.67      0.00
   25   12    1      2.90      0.00
   26   12    1    -15.09      0.00
   27   12    1    -10.38      0.00
   28   12    1      9.56      0.00
   29   12    1      7.19      0.00
  -29   13    1     14.60      0.00
  -28   13    1    -20.74      0.00
  -27   13    1      3.85      0.00
  -26   13    1     -2.15      0.00
  -25   13    1      4.03      0.00
  -24   13    1      6.81      0.00
  -23   13    1     20.91      0.00
  -22   13    1     -4.61      0.00
  -21   13    1     10.38      0.00
  -20   13    1     -6.61      0.00
  -19   13    1      3.59      0.00
  -18   13    1      9.50      0.00
  -17   13    1     -3.35      0.00
  -16   13    1    -13.19      0.00
  -15   13    1      2.23      0.00
  -14   13    1     -0.94      0.00
  -13   13    1     -0.97      0.00
  -12   13    1     -0.01      0.00
  -11   13    1     -5.25      0.00
  -10   13    1     18.04      0.00
   -9   13    1     15.07      0.00
   -8   13    1    -15.17      0.00
   -7   13    1    -16.81      0.00
   -6   13    1    -12.14      0.00
   -5   13    1    -24.93      0.00
   -4   13    1      1.70      0.00
   -3   13    1     23.36      0.00
   -2   13    1     -9.00      0.00
   -1   13    1     12.01      0.00
    0   13    1    -11.99      0.00
    1   13    1     -3.93      0.00
    2   13    1     13.68      0.00
    3   13    1     -2.51      0.00
    4   13    1      3.44      0.00
    5   13    1     31.04      0.00
    6   13    1     12.76      0.00
    7   13    1      7.51      0.00
    8   13    1     -3.69      0.00
    9   13    1      3.03      0.00
   10   13    1    -15.50      0.00
   11   13    1    -20.21      0.00
   12   13    1      5.78      0.00
   13   13    1      8.71      0.00
   14   13    1     -4.62      0.00
   15   13    1     22.53      0.00
   16   13    1     -6.53      0.00
   17   13    1     -3.83      0.00
   18   13    1     -1.79      0.00
   19   13    1     -4.94      0.00
   20   13    1     -8.51      0.00
   21   13    1     -3.43      0.00
   22   13    1     -1.41      0.00
   23   13    1     -2.26      0.00
   24   13    1     -3.44      0.00
   25   13    1     -5.67      0.00
   26   13    1      8.74      0.00
   27   13    1     -3.11      0.00
   28   13    1     -6.83      0.00
   29   13    1     -7.64      0.00
  -29   14    1     11.25      0.00
  -28   14    1      2.49      0.00
  -27   14    1     -0.04      0.00
  -26   14    1     16.65      0.00
  -25   14    1    -16.74      0.00
  -24   14    1     -6.43      0.00
  -23   14    1     13.34      0.00
  -22   14    1     16.94      0.00
  -21   14    1     -9.81      0.00
  -20   14    1     -8.41      0.00
  -19   14    1      5.15      0.00
  -18   14    1     -6.15      0.00
  -17   14    1    -10.42      0.00
  -16   14    1     -4.66      0.00
  -15   14    1     -6.10      0.00
  -14   14    1     23.51      0.00
  -13   14    1    -12.86      0.00
  -12   14    1     12.97      0.00
  -11   14    1     -8.94      0.00
  -10   14    1    -19.79      0.00
   -9   14    1     23.36      0.00
   -8   14    1    -22.90      0.00
   -7   14    1      0.81      0.00
   -6   14    1    -16.77      0.00
   -5   14    1    -17.36      0.00
   -4   14    1     46.02      0.00
   -3   14    1      3.63      0.00
   -2   14    1      9.85      0.00
   -1   14    1      1.78      0.00
    0   14    1    -34.14      0.00
    1   14    1    -10.92      0.00
    2   14    1      8.40      0.00
    3   14    1    -19.11      0.00
    4   14    1    -31.58      0.00
    5   14    1     31.79      0.00
    6   14    1     -6.83      0.00
    7   14    1     21.07      0.00
    8   14    1     -0.49      0.00
    9   14    1      3.53      0.00
   10   14    1    -15.98      0.00
   11   14    1    -15.29      0.00
   12   14    1     28.96      0.00
   13   14    1     14.79      0.00
   14   14    1     -8.72      0.00
   15   14    1    -14.29      0.00
   16   14    1    -14.37      0.00
   17   14    1     13.05      0.00
   18   14    1     -7.77      0.00
   19   14    1      7.70      0.00
   20   14    1     -1.39      0.00
   21   14    1    -15.77      0.00
   22   14    1     14.16      0.00
   23   14    1    -16.07      0.00
   24   14    1      4.02      0.00
   25   14    1     -7.82      0.00
   26   14    1     -3.54      0.00
   27   14    1     -0.01      0.00
   28   14    1    -31.08      0.00
   29   14    1      7.99      0.00
  -29   15    1      7.49      0.00
  -28   15    1     11.04      0.00
  -27   15    1     -3.46      0.00
  -26   15    1      0.43      0.00
  -25   15    1     -0.28      0.00
  -24   15    1      1.90      0.00
  -23   15    1    -25.30      0.00
  -22   15    1    -21.06      0.00
  -21   15    1     -0.41      0.00
  -20   15    1     11.27      0.00
  -19   15    1      4.24      0.00
  -18   15    1    -10.33      0.00
  -17   15    1      8.32      0.00
  -16   15    1     18.33      0.00
  -15   15    1     -2.02      0.00
  -14   15    1      9.19      0.00
  -13   15    1     -4.09      0.00
  -12   15    1    -12.94      0.00
  -11   15    1     18.13      0.00
  -10   15    1      2.53      0.00
   -9   15    1    -34.77      0.00
   -8   15    1    -22.82      0.00
   -7   15    1     33.57      0.00
   -6   15    1      7.44      0.00
   -5   15    1     40.36      0.00
   -4   15    1     23.11      0.00
   -3   15    1    -18.04      0.00
   -2   15    1     13.61      0.00
   -1   15    1     -8.32      0.00
    0   15    1     14.64      0.00
    1   15    1      5.06      0.00
    2   15    1    -18.57      0.00
    3   15    1    -38.36      0.00
    4   15    1      6.55      0.00
    5   15    1    -10.42      0.00
    6   15    1    -29.45      0.00
    7   15    1      6.08      0.00
    8   15    1      7.24      0.00
    9   15    1    -15.90      0.00
   10   15    1    -21.63      0.00
   11   15    1     15.47      0.00
   12   15    1     13.66      0.00
   13   15    1    -16.52      0.00
   14   15    1     -6.87      0.00
   15   15    1    -14.86      0.00
   16   15    1     -2.44      0.00
   17   15    1      7.51      0.00
   18   15    1     11.21      0.00
   19   15    1      4.36      0.00
   20   15    1     -5.72      0.00
   21   15    1      1.80      0.00
   22   15    1      3.17      0.00
   23   15    1      2.65      0.00
   24   15    1    -15.26      0.00
   25   15    1      4.08      0.00
   26   15    1     -3.51      0.00
   27   15    1     -2.60      0.00
   28   15    1      7.43      0.00
   29   15    1     -3.83      0.00
  -29   16    1      4.58      0.00
  -28   16    1     -6.48      0.00
  -27   16    1      5.02      0.00
  -26   16    1    -26.18      0.00
  -25   16    1      1.21      0.00
  -24   16    1     14.69      0.00
  -23   16    1      3.25      0.00
  -22   16    1     -4.34      0.00
  -21   16    1     -1.74      0.00
  -20   16    1     12.73      0.00
  -19   16    1    -11.90      0.00
  -18   16    1      8.11      0.00
  -17   16    1      9.93      0.00
  -16   16    1      0.88      0.00
  -15   16    1      6.23      0.00
  -14   16    1    -26.76      0.00
  -13   16    1      8.03      0.00
  -12   16    1    -21.65      0.00
  -11   16    1    -15.71      0.00
  -10   16    1     22.81      0.00
   -9   16    1    -16.79      0.00
   -8   16    1      9.99      0.00
   -7   16    1    -20.64      0.00
   -6   16    1     17.14      0.00
   -5   16    1     20.71      0.00
   -4   16    1     -3.76      0.00
   -3   16    1     -3.53      0.00
   -2   16    1    -21.89      0.00
   -1   16    1     25.14      0.00
    0   16    1      2.31      0.00
    1   16    1     16.62      0.00
    2   16    1    -14.80      0.00
    3   16    1     -1.98      0.00
    4   16    1      9.61      0.00
    5   16    1    -15.38      0.00
    6   16    1     -1.34      0.00
    7   16    1    -25.45      0.00
    8   16    1     17.78      0.00
    9   16    1     -8.84      0.00
   10   16    1    -11.04      0.00
   11   16    1     14.26      0.00
   12   16    1      2.23      0.00
   13   16    1     -6.63      0.00
   14   16    1    -12.78      0.00
   15   16    1     23.81      0.00
   16   16    1      2.79      0.00
   17   16    1    -15.42      0.00
   18   16    1      3.37      0.00
   19   16    1      2.51      0.00
   20   16    1     -7.29      0.00
   21   16    1      7.13      0.00
   22   16    1     -2.66      0.00
   23   16    1      9.93      0.00
   24   16    1      2.00      0.00
   25   16    1      8.01      0.00
   26   16    1      6.19      0.00
   27   16    1     -3.74      0.00
   28   16    1     12.25      0.00
   29   16    1      4.61      0.00
  -28   17    1     -7.92      0.00
  -27   17    1     -3.58      0.00
  -26   17    1      1.56      0.00
  -25   17    1     -6.28      0.00
  -24   17    1     -4.27      0.00
  -23   17    1      4.61      0.00
  -22   17    1     14.79      0.00
  -21   17    1      5.44      0.00
  -20   17    1     -9.60      0.00
  -19   17    1     -9.66      0.00
  -18   17    1      9.92      0.00
  -17   17    1      8.25      0.00
  -16   17    1     -0.14      0.00
  -15   17    1      5.03      0.00
  -14   17    1     -7.26      0.00
  -13   17    1    -13.47      0.00
  -12   17    1      9.28      0.00
  -11   17    1      3.34      0.00
  -10   17    1    -10.00      0.00
   -9   17    1     15.88      0.00
   -8   17    1     23.49      0.00
   -7   17    1    -18.83      0.00
   -6   17    1      2.52      0.00
   -5   17    1     -7.20      0.00
   -4   17    1    -32.18      0.00
   -3   17    1      5.85      0.00
   -2   17    1     -4.13      0.00
   -1   17    1     32.57      0.00
    0   17    1    -11.52      0.00
    1   17    1     -3.26      0.00
    2   17    1     -8.72      0.00
    3   17    1      8.44      0.00
    4   17    1     -5.61      0.00
    5   17    1     -0.25      0.00
    6   17    1     10.77      0.00
    7   17    1     -6.99      0.00
    8   17    1     14.66      0.00
    9   17    1      6.34      0.00
   10   17    1      7.98      0.00
   11   17    1     17.74      0.00
   12   17    1     -3.39      0.00
   13   17    1     -7.31      0.00
   14   17    1     13.86      0.00
   15   17    1     15.67      0.00
   16   17    1     15.36      0.00
   17   17    1     -4.02      0.00
   18   17    1     -9.53      0.00
   19   17    1    -14.04      0.00
   20   17    1      1.70      0.00
   21   17    1    -15.60      0.00
   22   17    1     14.51      0.00
   23   17    1    -10.59      0.00
   24   17    1      2.77      0.00
   25   17    1     11.26      0.00
   26   17    1      6.46      0.00
   27   17    1     11.89      0.00
   28   17    1     -0.58      0.00
  -28   18    1      7.85      0.00
  -27   18    1    -17.20      0.00
  -26   18    1     21.31      0.00
  -25   18    1     12.50      0.00
  -24   18    1    -10.63      0.00
  -23   18    1     19.31      0.00
  -22   18    1      9.90      0.00
  -21   18    1     15.67      0.00
  -20   18    1    -23.52      0.00
  -19   18    1      6.00      0.00
  -18   18    1     -7.40      0.00
  -17   18    1      1.77      0.00
  -16   18    1     -3.47      0.00
  -15   18    1    -18.91      0.00
  -14   18    1     29.76      0.00
  -13   18    1      0.36      0.00
  -12   18    1     -1.49      0.00
  -11   18    1      5.93      0.00
  -10   18    1     -0.20      0.00
   -9   18    1     12.45      0.00
   -8   18    1      7.47      0.00
   -7   18    1     19.26      0.00
   -6   18    1    -15.86      0.00
   -5   18    1    -23.17      0.00
   -4   18    1     14.61      0.00
   -3   18    1      1.75      0.00
   -2   18    1     24.49      0.00
   -1   18    1    -19.26      0.00
    0   18    1    -23.81      0.00
    1   18    1    -22.81      0.00
    2   18    1     23.25      0.00
    3   18    1    -11.80      0.00
    4   18    1     -7.28      0.00
    5   18    1      8.32      0.00
    6   18    1    -13.14      0.00
    7   18    1     23.13      0.00
    8   18    1    -19.65      0.00
    9   18    1     -8.59      0.00
   10   18    1     13.61      0.00
   11   18    1     -0.10      0.00
   12   18    1     -0.33      0.00
   13   18    1    -12.29      0.00
   14   18    1     27.25      0.00
   15   18    1     -6.69      0.00
   16   18    1     -9.84      0.00
   17   18    1     -1.67      0.00
   18   18    1      4.18      0.00
   19   18    1    -11.04      0.00
   20   18    1     -7.79      0.00
   21   18    1     -1.00      0.00
   22   18    1      8.21      0.00
   23   18    1    -11.03      0.00
   24   18    1     -6.98      0.00
   25   18    1      6.31      0.00
   26   18    1     -5.85      0.00
   27   18    1     16.27      0.00
   28   18    1      2.06      0.00
  -28   19    1     14.19      0.00
  -27   19    1      1.08      0.00
  -26   19    1      8.62      0.00
  -25   19    1     11.98      0.00
  -24   19    1     -0.59      0.00
  -23   19    1    -12.43      0.00
  -22   19    1     -6.93      0.00
  -21   19    1      6.29      0.00
  -20   19    1     27.77      0.00
  -19   19    1      4.87      0.00
  -18   19    1    -14.12      0.00
  -17   19    1      3.33      0.00
  -16   19    1     -0.03      0.00
  -15   19    1    -14.39      0.00
  -14   19    1     -4.74      0.00
  -13   19    1     13.85      0.00
  -12   19    1     -5.83      0.00
  -11   19    1     -6.71      0.00
  -10   19    1     14.02      0.00
   -9   19    1     -2.92      0.00
   -8   19    1    -11.97      0.00
   -7   19    1     -5.58      0.00
   -6   19    1     10.42      0.00
   -5   19    1    -14.53      0.00
   -4   19    1     17.15      0.00
   -3   19    1    -17.97      0.00
   -2   19    1      6.71      0.00
   -1   19    1    -10.06      0.00
    0   19    1      0.45      0.00
    1   19    1      1.80      0.00
    2   19    1      1.34      0.00
    3   19    1      0.37      0.00
    4   19    1     -5.44      0.00
    5   19    1     21.44      0.00
    6   19    1     10.36      0.00
    7   19    1     -2.43      0.00
    8   19    1      0.47      0.00
    9   19    1     -5.98      0.00
   10   19    1     -9.49      0.00
   11   19    1    -13.10      0.00
   12   19    1      9.41      0.00
   13   19    1      2.84      0.00
   14   19    1    -18.97      0.00
   15   19    1     -9.05      0.00
   16   19    1    -13.44      0.00
   17   19    1     -4.50      0.00
   18   19    1      5.76      0.00
   19   19    1     23.65      0.00
   20   19    1      3.06      0.00
   21   19    1     15.73      0.00
   22   19    1      8.13      0.00
   23   19    1     10.79      0.00
   24   19    1      5.25      0.00
   25   19    1      0.24      0.00
   26   19    1    -26.81      0.00
   27   19    1    -10.78      0.00
   28   19    1      9.75      0.00
  -28   20    1     -5.60      0.00
  -27   20    1    -13.95      0.00
  -26   20    1    -29.53      0.00
  -25   20    1     -4.57      0.00
  -24   20    1     -4.76      0.00
  -23   20    1    -22.88      0.00
  -22   20    1     19.22      0.00
  -21   20    1    -14.58      0.00
  -20   20    1      0.05      0.00
  -19   20    1     -3.56      0.00
  -18   20    1     21.93      0.00
  -17   20    1      7.97      0.00
  -16   20    1      0.94      0.00
  -15   20    1     10.61      0.00
  -14   20    1     -4.83      0.00
  -13   20    1      8.57      0.00
  -12   20    1      8.45      0.00
  -11   20    1     -6.69      0.00
  -10   20    1    -17.41      0.00
   -9   20    1     -2.91      0.00
   -8   20    1      4.84      0.00
   -7   20    1      0.01      0.00
   -6   20    1    -10.59      0.00
   -5   20    1      8.21      0.00
   -4   20    1    -23.79      0.00
   -3   20    1    -18.24      0.00
   -2   20    1    -16.06      0.00
   -1   20    1      4.52      0.00
    0   20    1     17.50      0.00
    1   20    1      9.78      0.00
    2   20    1     15.75      0.00
    3   20    1      4.91      0.00
    4   20    1     13.65      0.00
    5   20    1     -1.57      0.00
    6   20    1     28.32      0.00
    7   20    1    -17.90      0.00
    8   20    1     11.82      0.00
    9   20    1      9.42      0.00
   10   20    1     -6.68      0.00
   11   20    1     -3.80      0.00
   12   20    1    -19.26      0.00
   13   20    1     19.67      0.00
   14   20    1     -3.38      0.00
   15   20    1      2.96      0.00
   16   20    1     -0.50      0.00
   17   20    1      7.00      0.00
   18   20    1     -5.44      0.00
   19   20    1     21.72      0.00
   20   20    1      8.26      0.00
   21   20    1     -4.70      0.00
   22   20    1     17.62      0.00
   23   20    1      2.87      0.00
   24   20    1     12.48      0.00
   25   20    1     -3.15      0.00
   26   20    1      1.20      0.00
   27   20    1     -2.87      0.00
   28   20    1     -2.33      0.00
  -27   21    1     21.60      0.00
  -26   21    1      3.27      0.00
  -25   21    1    -23.52      0.00
  -24   21    1    -14.69      0.00
  -23   21    1      1.03      0.00
  -22   21    1    -11.08      0.00
  -21   21    1     -6.25      0.00
  -20   21    1     -5.32      0.00
  -19   21    1      2.41      0.00
  -18   21    1     12.47      0.00
  -17   21    1      8.86      0.00
  -16   21    1     -5.96      0.00
  -15   21    1     -3.48      0.00
  -14   21    1      8.18      0.00
  -13   21    1     11.92      0.00
  -12   21    1     -4.73      0.00
  -11   21    1      7.16      0.00
  -10   21    1     -9.35      0.00
   -9   21    1     -2.79      0.00
   -8   21    1     10.83      0.00
   -7   21    1      6.96      0.00
   -6   21    1     -4.04      0.00
   -5   21    1     14.87      0.00
   -4   21    1    -10.87      0.00
   -3   21    1      3.09      0.00
   -2   21    1    -20.10      0.00
   -1   21    1      0.11      0.00
    0   21    1      7.28      0.00
    1   21    1     -6.51      0.00
    2   21    1      6.86      0.00
    3   21    1     -1.23      0.00
    4   21    1     20.54      0.00
    5   21    1     -9.68      0.00
    6   21    1     -5.87      0.00
    7   21    1     12.88      0.00
    8   21    1    -15.90      0.00
    9   21    1     -2.10      0.00
   10   21    1      7.46      0.00
   11   21    1      3.76      0.00
   12   21    1      5.15      0.00
   13   21    1      8.91      0.00
   14   21    1     -4.31      0.00
   15   21    1     -5.06      0.00
   16   21    1      8.05      0.00
   17   21    1      3.76      0.00
   18   21    1      2.55      0.00
   19   21    1      5.20      0.00
   20   21    1     -8.45      0.00
   21   21    1    -21.47      0.00
   22   21    1    -12.90      0.00
   23   21    1     -0.09      0.00
   24   21    1      0.12      0.00
   25   21    1      8.15      0.00
   26   21    1      3.52      0.00
   27   21    1     10.53      0.00
  -27   22    1     -0.41      0.00
  -26   22    1     15.56      0.00
  -25   22    1      5.66      0.00
  -24   22    1     -1.37      0.00
  -23   22    1     23.35      0.00
  -22   22    1     -4.93      0.00
  -21   22    1     11.15      0.00
  -20   22    1     -7.21      0.00
  -19   22    1     -2.57      0.00
  -18   22    1    -12.22      0.00
  -17   22    1     -8.31      0.00
  -16   22    1     -2.67      0.00
  -15   22    1     -8.50      0.00
  -14   22    1    -23.74      0.00
  -13   22    1      7.56      0.00
  -12   22    1     -3.62      0.00
  -11   22    1    -10.16      0.00
  -10   22    1     14.49      0.00
   -9   22    1     11.62      0.00
   -8   22    1    -22.67      0.00
   -7   22    1     -3.69      0.00
   -6   22    1     15.23      0.00
   -5   22    1      4.80      0.00
   -4   22    1     18.95      0.00
   -3   22    1     14.52      0.00
   -2   22    1     25.82      0.00
   -1   22    1     10.78      0.00
    0   22    1    -17.90      0.00
    1   22    1      5.24      0.00
    2   22    1    -27.32      0.00
    3   22    1     25.40      0.00
    4   22    1    -23.22      0.00
    5   22    1     21.81      0.00
    6   22    1     -2.52      0.00
    7   22    1     -5.22      0.00
    8   22    1     -5.29      0.00
    9   22    1      0.17      0.00
   10   22    1     -2.86      0.00
   11   22    1     -5.57      0.00
   12   22    1     26.32      0.00
   13   22    1    -16.02      0.00
   14   22    1     -2.49      0.00
   15   22    1     -2.09      0.00
   16   22    1      5.66      0.00
   17   22    1     -7.03      0.00
   18   22    1      8.73      0.00
   19   22    1     -5.26      0.00
   20   22    1     -6.18      0.00
   21   22    1     -9.10      0.00
   22   22    1    -28.00      0.00
   23   22    1      5.44      0.00
   24   22    1     -6.09      0.00
   25   22    1      1.83      0.00
   26   22    1    -12.17      0.00
   27   22    1    -20.54      0.00
  -27   23    1     -9.94      0.00
  -26   23    1    -16.76      0.00
  -25   23    1      8.57      0.00
  -24   23    1     31.98      0.00
  -23   23    1     13.48      0.00
  -22   23    1      7.57      0.00
  -21   23    1     -7.44      0.00
  -20   23    1     -2.91      0.00
  -19   23    1    -12.83      0.00
  -18   23    1      0.97      0.00
  -17   23    1     -5.81      0.00
  -16   23    1     -4.35      0.00
  -15   23    1      2.72      0.00
  -14   23    1      0.98      0.00
  -13   23    1    -14.49      0.00
  -12   23    1      3.45      0.00
  -11   23    1      3.33      0.00
  -10   23    1     17.28      0.00
   -9   23    1     -1.12      0.00
   -8   23    1    -23.90      0.00
   -7   23    1    -15.56      0.00
   -6   23    1     -2.44      0.00
   -5   23    1     11.66      0.00
   -4   23    1     16.49      0.00
   -3   23    1     17.85      0.00
   -2   23    1      7.48      0.00
   -1   23    1      8.65      0.00
    0   23    1     -7.60      0.00
    1   23    1    -13.01      0.00
    2   23    1    -22.73      0.00
    3   23    1      4.22      0.00
    4   23    1    -25.72      0.00
    5   23    1      3.52      0.00
    6   23    1      4.95      0.00
    7   23    1     -4.13      0.00
    8   23    1     20.05      0.00
    9   23    1     -4.55      0.00
   10   23    1    -13.19      0.00
   11   23    1     -3.15      0.00
   12   23    1     -6.97      0.00
   13   23    1      2.42      0.00
   14   23    1      8.74      0.00
   15   23    1      6.84      0.00
   16   23    1      5.62      0.00
   17   23    1     -2.76      0.00
   18   23    1     -8.46      0.00
   19   23    1    -10.07      0.00
   20   23    1     10.88      0.00
   21   23    1      5.96      0.00
   22   23    1     21.46      0.00
   23   23    1     -0.47      0.00
   24   23    1     11.02      0.00
   25   23    1      0.74      0.00
   26   23    1     -7.88      0.00
   27   23    1     -7.02      0.00
  -26   24    1      0.82      0.00
  -25   24    1     -7.11      0.00
  -24   24    1     14.65      0.00
  -23   24    1    -16.54      0.00
  -22   24    1      0.77      0.00
  -21   24    1     -7.43      0.00
  -20   24    1      0.85      0.00
  -19   24    1     -0.37      0.00
  -18   24    1      0.36      0.00
  -17   24    1      9.75      0.00
  -16   24    1     -5.19      0.00
  -15   24    1     -9.45      0.00
  -14   24    1     15.64      0.00
  -13   24    1     -8.22      0.00
  -12   24    1     -2.59      0.00
  -11   24    1      2.60      0.00
  -10   24    1      8.03      0.00
   -9   24    1     -4.10      0.00
   -8   24    1      9.90      0.00
   -7   24    1    -11.23      0.00
   -6   24    1     11.53      0.00
   -5   24    1    -10.76      0.00
   -4   24    1    -15.44      0.00
   -3   24    1    -14.11      0.00
   -2   24    1    -12.53      0.00
   -1   24    1    -13.17      0.00
    0   24    1     -0.46      0.00
    1   24    1    -12.01      0.00
    2   24    1      2.35      0.00
    3   24    1    -22.96      0.00
    4   24    1     10.07      0.00
    5   24    1    -35.56      0.00
    6   24    1     -3.17      0.00
    7   24    1      3.65      0.00
    8   24    1     -9.56      0.00
    9   24    1     10.76      0.00
   10   24    1     -1.03      0.00
   11   24    1      9.92      0.00
   12   24    1     -8.03      0.00
   13   24    1      0.92      0.00
   14   24    1     -1.86      0.00
   15   24    1     -8.86      0.00
   16   24    1     -4.18      0.00
   17   24    1      8.49      0.00
   18   24    1      2.57      0.00
   19   24    1     -1.47      0.00
   20   24    1      5.92      0.00
   21   24    1     15.08      0.00
   22   24    1      9.12      0.00
   23   24    1     13.45      0.00
   24   24    1      3.08      0.00
   25   24    1     -9.60      0.00
   26   24    1     -5.05      0.00
  -26   25    1      3.90      0.00
  -25   25    1     18.49      0.00
  -24   25    1     -1.92      0.00
  -23   25    1      2.48      0.00
  -22   25    1    -16.46      0.00
  -21   25    1     -4.46      0.00
  -20   25    1     -1.45      0.00
  -19   25    1     20.14      0.00
  -18   25    1      2.03      0.00
  -17   25    1      3.48      0.00
  -16   25    1     -8.99      0.00
  -15   25    1     -3.02      0.00
  -14   25    1      4.36      0.00
  -13   25    1     -3.37      0.00
  -12   25    1     12.55      0.00
  -11   25    1     -6.60      0.00
  -10   25    1    -15.18      0.00
   -9   25    1      0.92      0.00
   -8   25    1     14.80      0.00
   -7   25    1     -0.79      0.00
   -6   25    1     -3.41      0.00
   -5   25    1    -10.19      0.00
   -4   25    1      6.55      0.00
   -3   25    1    -14.75      0.00
   -2   25    1      8.74      0.00
   -1   25    1     -4.26      0.00
    0   25    1      0.44      0.00
    1   25    1      6.17      0.00
    2   25    1     16.73      0.00
    3   25    1      4.66      0.00
    4   25    1      9.94      0.00
    5   25    1    -13.19      0.00
    6   25    1      3.11      0.00
    7   25    1      3.43      0.00
    8   25    1     -7.56      0.00
    9   25    1      6.65      0.00
   10   25    1      3.81      0.00
   11   25    1      6.91      0.00
   12   25    1     11.05      0.00
   13   25    1     12.01      0.00
   14   25    1     -1.82      0.00
   15   25    1    -15.58      0.00
   16   25    1      5.70      0.00
   17   25    1      1.73      0.00
   18   25    1     -2.82      0.00
   19   25    1      5.21      0.00
   20   25    1     -3.84      0.00
   21   25    1     -7.94      0.00
   22   25    1    -18.14      0.00
   23   25    1     -9.36      0.00
   24   25    1    -15.07      0.00
   25   25    1    -28.08      0.00
   26   25    1     -7.57      0.00
  -26   26    1     -5.63      0.00
  -25   26    1     22.55      0.00
  -24   26    1    -12.11      0.00
  -23   26    1     12.48      0.00
  -22   26    1     15.20      0.00
  -21   26    1     20.12      0.00
  -20   26    1    -11.02      0.00
  -19   26    1      3.23      0.00
  -18   26    1     -7.54      0.00
  -17   26    1     -2.13      0.00
  -16   26    1     11.70      0.00
  -15   26    1      8.76      0.00
  -14   26    1    -18.27      0.00
  -13   26    1      1.93      0.00
  -12   26    1      4.24      0.00
  -11   26    1     -1.19      0.00
  -10   26    1      2.47      0.00
   -9   26    1     -2.21      0.00
   -8   26    1    -16.47      0.00
   -7   26    1     18.85      0.00
   -6   26    1     -2.20      0.00
   -5   26    1      1.25      0.00
   -4   26    1    -12.62      0.00
   -3   26    1      8.76      0.00
   -2   26    1      2.04      0.00
   -1   26    1      7.79      0.00
    0   26    1     12.88      0.00
    1   26    1      8.64      0.00
    2   26    1     17.97      0.00
    3   26    1     25.38      0.00
    4   26    1      0.11      0.00
    5   26    1     13.65      0.00
    6   26    1     21.12      0.00
    7   26    1     -3.98      0.00
    8   26    1      1.73      0.00
    9   26    1    -20.14      0.00
   10   26    1      8.41      0.00
   11   26    1     11.84      0.00
   12   26    1     -2.57      0.00
   13   26    1      3.41      0.00
   14   26    1     -7.55      0.00
   15   26    1     -4.07      0.00
   16   26    1      8.69      0.00
   17   26    1      4.10      0.00
   18   26    1     -4.93      0.00
   19   26    1      3.06      0.00
   20   26    1      0.18      0.00
   21   26    1     -9.40      0.00
   22   26    1     -6.75      0.00
   23   26    1     -6.24      0.00
   24   26    1     -0.52      0.00
   25   26    1    -12.65      0.00
   26   26    1      8.03      0.00
  -25   27    1    -18.83      0.00
  -24   27    1    -11.88      0.00
  -23   27    1    -15.32      0.00
  -22   27    1     16.50      0.00
  -21   27    1     12.92      0.00
  -20   27    1     17.94      0.00
  -19   27    1    -13.99      0.00
  -18   27    1    -12.34      0.00
  -17   27    1    -12.93      0.00
  -16   27    1      6.08      0.00
  -15   27    1      6.90      0.00
  -14   27    1      6.21      0.00
  -13   27    1      3.79      0.00
  -12   27    1     -7.49      0.00
  -11   27    1     14.40      0.00
  -10   27    1      6.64      0.00
   -9   27    1     -5.21      0.00
   -8   27    1     -7.32      0.00
   -7   27    1     -6.51      0.00
   -6   27    1      3.12      0.00
   -5   27    1      5.00      0.00
   -4   27    1    -10.91      0.00
   -3   27    1      8.00      0.00
   -2   27    1      0.00      0.00
   -1   27    1      8.97      0.00
    0   27    1     -8.04      0.00
    1   27    1     11.56      0.00
    2   27    1    -12.19      0.00
    3   27    1     -5.33      0.00
    4   27    1     -2.13      0.00
    5   27    1     -5.97      0.00
    6   27    1      6.17      0.00
    7   27    1      6.43      0.00
    8   27    1    -12.95      0.00
    9   27    1    -13.68      0.00
   10   27    1     -0.05      0.00
   11   27    1     20.66      0.00
   12   27    1     -8.75      0.00
   13   27    1    -24.58      0.00
   14   27    1      0.73      0.00
   15   27    1     12.81      0.00
   16   27    1     -3.23      0.00
   17   27    1     -0.21      0.00
   18   27    1      1.39      0.00
   19   27    1      3.64      0.00
   20   27    1     11.40      0.00
   21   27    1     -0.67      0.00
   22   27    1      4.82      0.00
   23   27    1     12.27      0.00
   24   27    1     22.54      0.00
   25   27    1     19.69      0.00
  -25   28    1     -3.09      0.00
  -24   28    1    -11.46      0.00
  -23   28    1    -17.06      0.00
  -22   28    1      6.93      0.00
  -21   28    1    -15.09      0.00
  -20   28    1     -7.89      0.00
  -19   28    1     -1.43      0.00
  -18   28    1      4.10      0.00
  -17   28    1     12.57      0.00
  -16   28    1     -1.61      0.00
  -15   28    1     -7.60      0.00
  -14   28    1     25.30      0.00
  -13   28    1      5.91      0.00
  -12   28    1    -19.80      0.00
  -11   28    1     -2.16      0.00
  -10   28    1      9.73      0.00
   -9   28    1    -17.21      0.00
   -8   28    1    -11.95      0.00
   -7   28    1      2.57      0.00
   -6   28    1      7.67      0.00
   -5   28    1      3.97      0.00
   -4   28    1      9.98      0.00
   -3   28    1      7.59      0.00
   -2   28    1     -6.98      0.00
   -1   28    1     -3.05      0.00
    0   28    1    -11.82      0.00
    1   28    1     10.18      0.00
    2   28    1     -8.63      0.00
    3   28    1    -14.51      0.00
    4   28    1      4.54      0.00
    5   28    1     10.55      0.00
    6   28    1    -12.68      0.00
    7   28    1      1.69      0.00
    8   28    1    -11.30      0.00
    9   28    1     20.43      0.00
   10   28    1     -4.78      0.00
   11   28    1    -20.84      0.00
   12   28    1      0.71      0.00
   13   28    1      3.01      0.00
   14   28    1      9.13      0.00
   15   28    1     11.17      0.00
   16   28    1     11.98      0.00
   17   28    1     -9.65      0.00
   18   28    1     -9.21      0.00
   19   28    1      3.79      0.00
   20   28    1    -18.24      0.00
   21   28    1    -17.36      0.00
   22   28    1     24.97      0.00
   23   28    1      4.22      0.00
   24   28    1    -20.40      0.00
   25   28    1      4.45      0.00
  -24   29    1      9.45      0.00
  -23   29    1      3.75      0.00
  -22   29    1    -26.30      0.00
  -21   29    1      8.72      0.00
  -20   29    1    -17.09      0.00
  -19   29    1      4.32      0.00
  -18   29    1     11.71      0.00
  -17   29    1     -1.94      0.00
  -16   29    1      8.85      0.00
  -15   29    1      7.02      0.00
  -14   29    1     -8.51      0.00
  -13   29    1    -13.07      0.00
  -12   29    1     -6.03      0.00
  -11   29    1      2.87      0.00
  -10   29    1      8.63      0.00
   -9   29    1      0.02      0.00
   -8   29    1     13.97      0.00
   -7   29    1     15.78      0.00
   -6   29    1     10.37      0.00
   -5   29    1     -8.57      0.00
   -4   29    1     -3.95      0.00
   -3   29    1     13.90      0.00
   -2   29    1     -3.01      0.00
   -1   29    1    -16.29      0.00
    0   29    1     -5.16      0.00
    1   29    1    -14.66      0.00
    2   29    1     14.70      0.00
    3   29    1      9.09      0.00
    4   29    1      3.40      0.00
    5   29    1      6.97      0.00
    6   29    1     -0.36      0.00
    7   29    1      1.32      0.00
    8   29    1     10.93      0.00
    9   29    1     -6.13      0.00
   10   29    1     11.76      0.00
   11   29    1    -13.85      0.00
   12   29    1      4.56      0.00
   13   29    1      9.59      0.00
   14   29    1      5.98      0.00
   15   29    1     -3.75      0.00
   16   29    1      7.39      0.00
   17   29    1     -1.74      0.00
   18   29    1     -0.61      0.00
   19   29    1     25.79      0.00
   20   29    1     -7.42      0.00
   21   29    1      1.09      0.00
   22   29    1    -12.76      0.00
   23   29    1     12.12      0.00
   24   29    1      6.70      0.00
  -24   30    1     -7.37      0.00
  -23   30    1     -5.69      0.00
  -22   30    1     13.29      0.00
  -21   30    1     -1.51      0.00
  -20   30    1      6.84      0.00
  -19   30    1    -17.56      0.00
  -18   30    1      7.81      0.00
  -17   30    1     -2.24      0.00
  -16   30    1      8.18      0.00
  -15   30    1     -2.89      0.00
  -14   30    1    -22.49      0.00
  -13   30    1      0.59      0.00
  -12   30    1      4.00      0.00
  -11   30    1      4.22      0.00
  -10   30    1     -8.57      0.00
   -9   30    1      4.61      0.00
   -8   30    1     20.07      0.00
   -7   30    1      4.81      0.00
   -6   30    1     -7.96      0.00
   -5   30    1     -8.43      0.00
   -4   30    1     -4.51      0.00
   -3   30    1    -17.47      0.00
   -2   30    1     16.63      0.00
   -1   30    1    -25.67      0.00
    0   30    1      9.00      0.00
    1   30    1     -9.51      0.00
    2   30    1    -20.52      0.00
    3   30    1      6.21      0.00
    4   30    1      1.42      0.00
    5   30    1     -7.21      0.00
    6   30    1     -7.73      0.00
    7   30    1    -10.16      0.00
    8   30    1     23.48      0.00
    9   30    1    -12.71      0.00
   10   30    1     -0.35      0.00
   11   30    1      1.99      0.00
   12   30    1     22.83      0.00
   13   30    1    -15.61      0.00
   14   30    1    -18.69      0.00
   15   30    1      0.84      0.00
   16   30    1     -4.42      0.00
   17   30    1    -14.30      0.00
   18   30    1      7.82      0.00
   19   30    1     -1.03      0.00
   20   30    1      4.24      0.00
   21   30    1      2.23      0.00
   22   30    1     -2.88      0.00
   23   30    1     -0.28      0.00
   24   30    1      9.35      0.00
  -23   31    1     -3.84      0.00
  -22   31    1      5.13      0.00
  -21   31    1    -13.56      0.00
  -20   31    1      3.76      0.00
  -19   31    1     -2.13      0.00
  -18   31    1    -20.15      0.00
  -17   31    1     -7.57      0.00
  -16   31    1      8.83      0.00
  -15   31    1     -1.18      0.00
  -14   31    1     -1.32      0.00
  -13   31    1    -16.05      0.00
  -12   31    1      5.29      0.00
  -11   31    1     10.48      0.00
  -10   31    1     -8.45      0.00
   -9   31    1     -6.35      0.00
   -8   31    1     -5.79      0.00
   -7   31    1     -0.12      0.00
   -6   31    1     -6.93      0.00
   -5   31    1     -1.05      0.00
   -4   31    1      6.26      0.00
   -3   31    1      3.75      0.00
   -2   31    1      4.27      0.00
   -1   31    1      0.50      0.00
    0   31    1     -4.57      0.00
    1   31    1      3.10      0.00
    2   31    1     -5.82      0.00
    3   31    1     -0.14      0.00
    4   31    1      4.71      0.00
    5   31    1     -7.04      0.00
    6   31    1     -0.95      0.00
    7   31    1     -3.56      0.00
    8   31    1     -5.54      0.00
    9   31    1     -7.61      0.00
   10   31    1     -3.04      0.00
   11   31    1      8.19      0.00
   12   31    1      5.26      0.00
   13   31    1     -4.09      0.00
   14   31    1     -9.10      0.00
   15   31    1      2.08      0.00
   16   31    1    -12.56      0.00
   17   31    1      1.14      0.00
   18   31    1     -4.30      0.00
   19   31    1    -31.74      0.00
   20   31    1    -20.36      0.00
   21   31    1    -26.63      0.00
   22   31    1     10.55      0.00
   23   31    1     -1.55      0.00
  -23   32    1     -7.11      0.00
  -22   32    1      1.02      0.00
  -21   32    1      6.07      0.00
  -20   32    1    -16.88      0.00
  -19   32    1     16.51      0.00
  -18   32    1     -5.24      0.00
  -17   32    1     -4.26      0.00
  -16   32    1      0.47      0.00
  -15   32    1    -17.46      0.00
  -14   32    1     17.07      0.00
  -13   32    1      1.54      0.00
  -12   32    1      8.34      0.00
  -11   32    1      6.63      0.00
  -10   32    1      9.28      0.00
   -9   32    1      0.80      0.00
   -8   32    1     -7.15      0.00
   -7   32    1    -14.42      0.00
   -6   32    1      1.77      0.00
   -5   32    1     19.53      0.00
   -4   32    1      5.65      0.00
   -3   32    1     17.76      0.00
   -2   32    1    -20.38      0.00
   -1   32    1     12.16      0.00
    0   32    1     -8.04      0.00
    1   32    1      2.47      0.00
    2   32    1     16.35      0.00
    3   32    1      0.31      0.00
    4   32    1      9.43      0.00
    5   32    1     -4.93      0.00
    6   32    1      3.95      0.00
    7   32    1     20.37      0.00
    8   32    1     -5.84      0.00
    9   32    1      7.50      0.00
   10   32    1    -12.63      0.00
   11   32    1      2.62      0.00
   12   32    1     -7.03      0.00
   13   32    1     -1.13      0.00
   14   32    1      0.71      0.00
   15   32    1      9.57      0.00
   16   32    1      1.37      0.00
   17   32    1     -7.05      0.00
   18   32    1     -3.59      0.00
   19   32    1      8.07      0.00
   20   32    1     -2.88      0.00
   21   32    1    -12.88      0.00
   22   32    1     -4.61      0.00
   23   32    1      9.04      0.00
  -22   33    1      0.04      0.00
  -21   33    1      0.48      0.00
  -20   33    1      9.19      0.00
  -19   33    1     -1.45      0.00
  -18   33    1    -14.60      0.00
  -17   33    1     13.84      0.00
  -16   33    1      4.71      0.00
  -15   33    1     -0.15      0.00
  -14   33    1      6.16      0.00
  -13   33    1     10.56      0.00
  -12   33    1     -9.18      0.00
  -11   33    1     -6.35      0.00
  -10   33    1      6.89      0.00
   -9   33    1    -14.57      0.00
   -8   33    1     -4.05      0.00
   -7   33    1      1.31      0.00
   -6   33    1      7.65      0.00
   -5   33    1     -3.59      0.00
   -4   33    1     10.42      0.00
   -3   33    1    -16.68      0.00
   -2   33    1    -15.15      0.00
   -1   33    1      0.46      0.00
    0   33    1     24.48      0.00
    1   33    1      4.23      0.00
    2   33    1      7.05      0.00
    3   33    1     -6.66      0.00
    4   33    1     -9.63      0.00
    5   33    1      4.05      0.00
    6   33    1    -12.65      0.00
    7   33    1      7.88      0.00
    8   33    1      4.83      0.00
    9   33    1      1.88      0.00
   10   33    1     -3.56      0.00
   11   33    1      2.92      0.00
   12   33    1      4.88      0.00
   13   33    1      7.46      0.00
   14   33    1    -13.17      0.00
   15   33    1     -7.69      0.00
   16   33    1      7.64      0.00
   17   33    1     -5.92      0.00
   18   33    1      6.74      0.00
   19   33    1     31.56      0.00
   20   33    1     29.14      0.00
   21   33    1     15.84      0.00
   22   33    1    -11.42      0.00
  -21   34    1     26.75      0.00
  -20   34    1     12.09      0.00
  -19   34    1    -13.34      0.00
  -18   34    1      9.59      0.00
  -17   34    1     13.67      0.00
  -16   34    1     -4.22      0.00
  -15   34    1      1.77      0.00
  -14   34    1    -20.21      0.00
  -13   34    1     11.04      0.00
  -12   34    1      0.81      0.00
  -11   34    1      2.73      0.00
  -10   34    1      0.74      0.00
   -9   34    1      0.00      0.00
   -8   34    1      4.16      0.00
   -7   34    1      3.02      0.00
   -6   34    1     -1.65      0.00
   -5   34    1     -5.35      0.00
   -4   34    1    -10.81      0.00
   -3   34    1      0.39      0.00
   -2   34    1      2.64      0.00
   -1   34    1     17.59      0.00
    0   34    1     11.22      0.00
    1   34    1    -11.28      0.00
    2   34    1     -2.98      0.00
    3   34    1     22.82      0.00
    4   34    1     -0.10      0.00
    5   34    1      5.63      0.00
    6   34    1      0.49      0.00
    7   34    1    -22.88      0.00
    8   34    1      6.24      0.00
    9   34    1     11.50      0.00
   10   34    1     16.44      0.00
   11   34    1      2.74      0.00
   12   34    1    -13.20      0.00
   13   34    1     11.60      0.00
   14   34    1      3.93      0.00
   15   34    1     14.40      0.00
   16   34    1     -2.04      0.00
   17   34    1      2.30      0.00
   18   34    1      1.84      0.00
   19   34    1     20.97      0.00
   20   34    1    -10.53      0.00
   21   34    1      8.38      0.00
  -21   35    1     21.34      0.00
  -20   35    1    -17.82      0.00
  -19   35    1      8.04      0.00
  -18   35    1     31.40      0.00
  -17   35    1      4.80      0.00
  -16   35    1     -2.21      0.00
  -15   35    1      1.82      0.00
  -14   35    1    -11.46      0.00
  -13   35    1      4.45      0.00
  -12   35    1     -0.76      0.00
  -11   35    1      9.63      0.00
  -10   35    1     -7.97      0.00
   -9   35    1     10.61      0.00
   -8   35    1     -2.84      0.00
   -7   35    1      4.02      0.00
   -6   35    1    -13.35      0.00
   -5   35    1      1.05      0.00
   -4   35    1    -10.74      0.00
   -3   35    1     13.25      0.00
   -2   35    1     -1.86      0.00
   -1   35    1     15.01      0.00
    0   35    1    -13.34      0.00
    1   35    1      3.05      0.00
    2   35    1    -11.44      0.00
    3   35    1      5.10      0.00
    4   35    1     -0.95      0.00
    5   35    1      0.04      0.00
    6   35    1      0.45      0.00
    7   35    1    -10.89      0.00
    8   35    1     -5.05      0.00
    9   35    1    -11.17      0.00
   10   35    1      5.88      0.00
   11   35    1      5.38      0.00
   12   35    1    -16.94      0.00
   13   35    1     -1.58      0.00
   14   35    1      2.38      0.00
   15   35    1     -6.80      0.00
   16   35    1      2.76      0.00
   17   35    1     -3.41      0.00
   18   35    1     -4.71      0.00
   19   35    1    -13.95      0.00
   20   35    1     -0.47      0.00
   21   35    1      0.54      0.00
  -20   36    1    -17.28      0.00
  -19   36    1      1.86      0.00
  -18   36    1      9.86      0.00
  -17   36    1    -24.21      0.00
  -16   36    1      9.10      0.00
  -15   36    1      2.36      0.00
  -14   36    1      7.16      0.00
  -13   36    1     -5.39      0.00
  -12   36    1    -15.52      0.00
  -11   36    1     13.52      0.00
  -10   36    1     -5.01      0.00
   -9   36    1    -10.97      0.00
   -8   36    1     -0.64      0.00
   -7   36    1     -2.11      0.00
   -6   36    1     -7.74      0.00
   -5   36    1     -0.55      0.00
   -4   36    1     14.63      0.00
   -3   36    1    -12.99      0.00
   -2   36    1      2.86      0.00
   -1   36    1    -20.46      0.00
    0   36    1    -11.59      0.00
    1   36    1     -3.84      0.00
    2   36    1      1.88      0.00
    3   36    1    -12.12      0.00
    4   36    1     -0.19      0.00
    5   36    1    -16.29      0.00
    6   36    1     -8.07      0.00
    7   36    1     19.49      0.00
    8   36    1      1.02      0.00
    9   36    1     -0.95      0.00
   10   36    1    -12.88      0.00
   11   36    1    -17.79      0.00
   12   36    1      9.59      0.00
   13   36    1     -2.00      0.00
   14   36    1     -3.93      0.00
   15   36    1    -17.05      0.00
   16   36    1     -0.88      0.00
   17   36    1      3.77      0.00
   18   36    1     13.70      0.00
   19   36    1    -52.46      0.00
   20   36    1     -8.10      0.00
  -19   37    1    -23.92      0.00
  -18   37    1     -6.66      0.00
  -17   37    1    -15.95      0.00
  -16   37    1     -5.00      0.00
  -15   37    1     -8.53      0.00
  -14   37    1      8.19      0.00
  -13   37    1     10.19      0.00
  -12   37    1      1.81      0.00
  -11   37    1    -14.31      0.00
  -10   37    1     16.60      0.00
   -9   37    1     -4.80      0.00
   -8   37    1      9.55      0.00
   -7   37    1      0.11      0.00
   -6   37    1     -9.88      0.00
   -5   37    1      6.49      0.00
   -4   37    1     12.95      0.00
   -3   37    1     -5.56      0.00
   -2   37    1     -2.58      0.00
   -1   37    1      0.22      0.00
    0   37    1     -0.05      0.00
    1   37    1    -11.56      0.00
    2   37    1     12.98      0.00
    3   37    1     -9.57      0.00
    4   37    1     11.49      0.00
    5   37    1     -5.53      0.00
    6   37    1      2.85      0.00
    7   37    1      4.57      0.00
    8   37    1     -9.99      0.00
    9   37    1     10.26      0.00
   10   37    1     11.84      0.00
   11   37    1    -17.33      0.00
   12   37    1     20.65      0.00
   13   37    1     12.72      0.00
   14   37    1     -8.84      0.00
   15   37    1      9.60      0.00
   16   37    1    -10.77      0.00
   17   37    1     -7.05      0.00
   18   37    1      0.39      0.00
   19   37    1      9.33      0.00
  -19   38    1     10.80      0.00
  -18   38    1     -1.90      0.00
  -17   38    1     14.91      0.00
  -16   38    1    -11.66      0.00
  -15   38    1     -4.01      0.00
  -14   38    1     -0.91      0.00
  -13   38    1     -1.71      0.00
  -12   38    1     18.01      0.00
  -11   38    1    -27.33      0.00
  -10   38    1      3.71      0.00
   -9   38    1    -10.78      0.00
   -8   38    1      3.46      0.00
   -7   38    1      5.70      0.00
   -6   38    1      7.00      0.00
   -5   38    1      4.51      0.00
   -4   38    1    -17.10      0.00
   -3   38    1     15.66      0.00
   -2   38    1      0.40      0.00
   -1   38    1     -0.34      0.00
    0   38    1     -3.84      0.00
    1   38    1      3.11      0.00
    2   38    1      5.92      0.00
    3   38    1      9.37      0.00
    4   38    1    -23.57      0.00
    5   38    1      2.90      0.00
    6   38    1      4.13      0.00
    7   38    1    -21.16      0.00
    8   38    1      3.60      0.00
    9   38    1     -8.50      0.00
   10   38    1      9.46      0.00
   11   38    1     20.65      0.00
   12   38    1    -13.12      0.00
   13   38    1    -19.94      0.00
   14   38    1     14.51      0.00
   15   38    1      6.26      0.00
   16   38    1     -0.47      0.00
   17   38    1      3.30      0.00
   18   38    1     -4.56      0.00
   19   38    1     34.98      0.00
  -18   39    1     -6.03      0.00
  -17   39    1      5.31      0.00
  -16   39    1     -0.29      0.00
  -15   39    1     -1.09      0.00
  -14   39    1    -14.34      0.00
  -13   39    1     11.96      0.00
  -12   39    1     12.35      0.00
  -11   39    1      0.45      0.00
  -10   39    1    -10.27      0.00
   -9   39    1     -2.77      0.00
   -8   39    1     -5.35      0.00
   -7   39    1      8.27      0.00
   -6   39    1     14.03      0.00
   -5   39    1      7.19      0.00
   -4   39    1      6.22      0.00
   -3   39    1    -22.76      0.00
   -2   39    1     14.15      0.00
   -1   39    1     -0.72      0.00
    0   39    1     -5.88      0.00
    1   39    1      7.13      0.00
    2   39    1      4.11      0.00
    3   39    1     11.89      0.00
    4   39    1     -6.29      0.00
    5   39    1     -0.25      0.00
    6   39    1     11.34      0.00
    7   39    1     -4.91      0.00
    8   39    1      6.38      0.00
    9   39    1      9.67      0.00
   10   39    1    -22.28      0.00
   11   39    1     -6.18      0.00
   12   39    1      0.08      0.00
   13   39    1     -8.69      0.00
   14   39    1     18.53      0.00
   15   39    1     -3.54      0.00
   16   39    1      7.32      0.00
   17   39    1      3.91      0.00
   18   39    1      0.48      0.00
  -17   40    1    -11.91      0.00
  -16   40    1     11.12      0.00
  -15   40    1     16.43      0.00
  -14   40    1      1.43      0.00
  -13   40    1     12.09      0.00
  -12   40    1     -0.56      0.00
  -11   40    1     15.58      0.00
  -10   40    1    -12.05      0.00
   -9   40    1     17.37      0.00
   -8   40    1     10.28      0.00
   -7   40    1      7.62      0.00
   -6   40    1    -11.38      0.00
   -5   40    1      0.22      0.00
   -4   40    1     14.76      0.00
   -3   40    1     -8.63      0.00
   -2   40    1     -0.44      0.00
   -1   40    1     -1.40      0.00
    0   40    1     -5.04      0.00
    1   40    1     11.39      0.00
    2   40    1     21.20      0.00
    3   40    1     -1.12      0.00
    4   40    1     18.66      0.00
    5   40    1     -7.71      0.00
    6   40    1    -15.44      0.00
    7   40    1     13.40      0.00
    8   40    1     13.59      0.00
    9   40    1     16.61      0.00
   10   40    1      1.20      0.00
   11   40    1     -0.38      0.00
   12   40    1    -10.72      0.00
   13   40    1      6.37      0.00
   14   40    1     -7.03      0.00
   15   40    1     -3.68      0.00
   16   40    1     -0.23      0.00
   17   40    1     16.44      0.00
  -16   41    1     -8.09      0.00
  -15   41    1      3.11      0.00
  -14   41    1     10.64      0.00
  -13   41    1     -6.98      0.00
  -12   41    1    -24.02      0.00
  -11   41    1     -7.50      0.00
  -10   41    1      8.23      0.00
   -9   41    1    -12.80      0.00
   -8   41    1      0.40      0.00
   -7   41    1      4.35      0.00
   -6   41    1    -15.02      0.00
   -5   41    1    -11.56      0.00
   -4   41    1    -14.26      0.00
   -3   41    1     -0.75      0.00
   -2   41    1     -6.65      0.00
   -1   41    1     10.68      0.00
    0   41    1     -4.96      0.00
    1   41    1      8.07      0.00
    2   41    1     -2.46      0.00
    3   41    1    -12.25      0.00
    4   41    1    -12.42      0.00
    5   41    1     19.59      0.00
    6   41    1      7.04      0.00
    7   41    1     -2.48      0.00
    8   41    1      1.43      0.00
    9   41    1    -11.32      0.00
   10   41    1     -3.95      0.00
   11   41    1      8.57      0.00
   12   41    1     -8.63      0.00
   13   41    1      5.86      0.00
   14   41    1    -12.51      0.00
   15   41    1     -4.80      0.00
   16   41    1    -19.73      0.00
  -15   42    1     -1.95      0.00
  -14   42    1     -0.38      0.00
  -13   42    1     -3.95      0.00
  -12   42    1    -12.92      0.00
  -11   42    1    -20.35      0.00
  -10   42    1      7.63      0.00
   -9   42    1      1.52      0.00
   -8   42    1     -8.80      0.00
   -7   42    1      7.86      0.00
   -6   42    1     -0.50      0.00
   -5   42    1    -10.65      0.00
   -4   42    1     -3.61      0.00
   -3   42    1     -1.87      0.00
   -2   42    1      5.68      0.00
   -1   42    1      1.90      0.00
    0   42    1     -1.49      0.00
    1   42    1     -6.07      0.00
    2   42    1     -5.16      0.00
    3   42    1     -2.90      0.00
    4   42    1    -10.37      0.00
    5   42    1      2.81      0.00
    6   42    1     14.97      0.00
    7   42    1      0.58      0.00
    8   42    1      2.71      0.00
    9   42    1     -0.26      0.00
   10   42    1     -6.72      0.00
   11   42    1     -7.54      0.00
   12   42    1      9.65      0.00
   13   42    1      7.22      0.00
   14   42    1      3.92      0.00
   15   42    1      3.53      0.00
  -14   43    1     -5.80      0.00
  -13   43    1     -2.90      0.00
  -12   43    1     11.91      0.00
  -11   43    1     16.18      0.00
  -10   43    1      6.30      0.00
   -9   43    1     16.33      0.00
   -8   43    1      0.78      0.00
   -7   43    1     -4.21      0.00
   -6   43    1    -15.62      0.00
   -5   43    1     15.15      0.00
   -4   43    1     12.67      0.00
   -3   43    1      4.44      0.00
   -2   43    1     -2.26      0.00
   -1   43    1     -7.10      0.00
    0   43    1      6.06      0.00
    1   43    1      8.19      0.00
    2   43    1    -13.16      0.00
    3   43    1    -12.67      0.00
    4   43    1      4.17      0.00
    5   43    1    -17.87      0.00
    6   43    1     -3.42      0.00
    7   43    1      1.20      0.00
    8   43    1     -4.66      0.00
    9   43    1     15.19      0.00
   10   43    1      2.70      0.00
   11   43    1    -11.94      0.00
   12   43    1     21.31      0.00
   13   43    1      0.48      0.00
   14   43    1     10.41      0.00
  -12   44    1     21.57      0.00
  -11   44    1     16.30      0.00
  -10   44    1     -2.65      0.00
   -9   44    1    -23.35      0.00
   -8   44    1      6.94      0.00
   -7   44    1     -5.08      0.00
   -6   44    1      3.33      0.00
   -5   44    1     -1.01      0.00
   -4   44    1    -13.13      0.00
   -3   44    1      5.51      0.00
   -2   44    1    -10.47      0.00
   -1   44    1      0.54      0.00
    0   44    1     -3.16      0.00
    1   44    1     -9.46      0.00
    2   44    1     -2.89      0.00
    3   44    1     -2.57      0.00
    4   44    1     -3.48      0.00
    5   44    1      3.03      0.00
    6   44    1    -10.66      0.00
    7   44    1      0.18      0.00
    8   44    1    -20.36      0.00
    9   44    1     -1.62      0.00
   10   44    1      4.57      0.00
   11   44    1     -0.94      0.00
   12   44    1     -2.73      0.00
  -11   45    1    -22.24      0.00
  -10   45    1     -1.54      0.00
   -9   45    1     -5.26      0.00
   -8   45    1     -1.14      0.00
   -7   45    1     -5.32      0.00
   -6   45    1     28.66      0.00
   -5   45    1      9.24      0.00
   -4   45    1     -7.03      0.00
   -3   45    1    -19.20      0.00
   -2   45    1      5.47      0.00
   -1   45    1      5.20      0.00
    0   45    1     17.96      0.00
    1   45    1    -11.88      0.00
    2   45    1     17.66      0.00
    3   45    1     12.86      0.00
    4   45    1      7.53      0.00
    5   45    1     12.25      0.00
    6   45    1      8.94      0.00
    7   45    1      6.37      0.00
    8   45    1     -2.87      0.00
    9   45    1    -10.53      0.00
   10   45    1      1.61      0.00
   11   45    1     -2.77      0.00
   -9   46    1     13.19      0.00
   -8   46    1    -12.79      0.00
   -7   46    1     13.38      0.00
   -6   46    1      5.87      0.00
   -5   46    1     -6.32      0.00
   -4   46    1      9.60      0.00
   -3   46    1     -0.14      0.00
   -2   46    1     12.07      0.00
   -1   46    1     10.78      0.00
    0   46    1      5.49      0.00
    1   46    1      9.49      0.00
    2   46    1      2.28      0.00
    3   46    1     -6.62      0.00
    4   46    1      3.68      0.00
    5   46    1      0.89      0.00
    6   46    1     17.00      0.00
    7   46    1    -24.48      0.00
    8   46    1     10.99      0.00
    9   46    1      5.96      0.00
   -7   47    1     -0.65      0.00
   -6   47    1     -5.66      0.00
   -5   47    1    -23.47      0.00
   -4   47    1    -18.14      0.00
   -3   47    1     19.93      0.00
   -2   47    1     15.73      0.00
   -1   47    1     -1.89      0.00
    0   47    1    -14.01      0.00
    1   47    1     -0.40      0.00
    2   47    1    -18.66      0.00
    3   47    1      6.12      0.00
    4   47    1     -2.87      0.00
    5   47    1     -5.92      0.00
    6   47    1     -6.71      0.00
    7   47    1      4.16      0.00
   -3   48    1     -4.56      0.00
   -2   48    1      0.25      0.00
   -1   48    1     -2.92      0.00
    0   48    1     -4.14      0.00
    1   48    1     -1.02      0.00
    2   48    1     -0.59      0.00
    3   48    1     -8.09      0.00
  -30    0    2    -24.13      0.00
  -28    0    2      3.13      0.00
  -26    0    2     -0.60      0.00
  -24    0    2     17.09      0.00
  -22    0    2      8.39      0.00
  -20    0    2     24.17      0.00
  -18    0    2    -16.00      0.00
  -16    0    2      3.45      0.00
  -14    0    2      6.40      0.00
  -12    0    2     29.36      0.00
  -10    0    2     -0.20      0.00
   -8    0    2      3.67      0.00
   -6    0    2   -122.13      0.00
   -4    0    2    290.90      0.00
    2    0    2    510.70      0.00
    4    0    2    248.28      0.00
    6    0    2    -15.63      0.00
    8    0    2     18.63      0.00
   10    0    2     14.86      0.00
   12    0    2     21.38      0.00
   14    0    2      8.70      0.00
   16    0    2    -21.15      0.00
   18    0    2    -33.77      0.00
   20    0    2    -25.60      0.00
   22    0    2    -13.79      0.00
   24    0    2     15.04      0.00
   26    0    2      0.15      0.00
   28    0    2     14.54      0.00
   30    0    2      2.35      0.00
  -30    1    2     -4.83      0.00
  -29    1    2    -11.90      0.00
  -28    1    2      4.07      0.00
  -27    1    2     10.33      0.00
  -26    1    2    -22.76      0.00
  -25    1    2     -2.54      0.00
  -24    1    2     36.16      0.00
  -23    1    2     -0.67      0.00
  -22    1    2     -8.65      0.00
  -21    1    2      1.74      0.00
  -20    1    2      3.51      0.00
  -19    1    2     19.74      0.00
  -18    1    2    -18.74      0.00
  -17    1    2     -9.85      0.00
  -16    1    2     -1.37      0.00
  -15    1    2     -5.79      0.00
  -14    1    2     -5.54      0.00
  -13    1    2      4.44      0.00
  -12    1    2    -23.22      0.00
  -11    1    2     -5.12      0.00
  -10    1    2     14.73      0.00
   -9    1    2      8.93      0.00
   -8    1    2    -77.38      0.00
   -7    1    2    -39.44      0.00
   -6    1    2      7.83      0.00
   -5    1    2     60.62      0.00
   -4    1    2   -128.12      0.00
   -3    1    2   -276.34      0.00
   -2    1    2    730.20      0.00
   -1    1    2    778.12      0.00
    2    1    2    670.30      0.00
    3    1    2    102.42      0.00
    4    1    2   -171.32      0.00
    5    1    2     -6.76      0.00
    6    1    2    -29.78      0.00
    7    1    2    -28.36      0.00
    8    1    2     13.89      0.00
    9    1    2      5.26      0.00
   10    1    2     11.08      0.00
   11    1    2     10.65      0.00
   12    1    2     -4.38      0.00
   13    1    2      8.16      0.00
   14    1    2      5.46      0.00
   15    1    2     10.45      0.00
   16    1    2      6.16      0.00
   17    1    2      1.28      0.00
   18    1    2     15.77      0.00
   19    1    2    -18.03      0.00
   20    1    2     19.05      0.00
   21    1    2     11.53      0.00
   22    1    2      2.95      0.00
   23    1    2     -6.96      0.00
   24    1    2     23.52      0.00
   25    1    2      4.19      0.00
   26    1    2    -13.49      0.00
   27    1    2    -16.88      0.00
   28    1    2     -1.07      0.00
   29    1    2    -10.06      0.00
   30    1    2     17.70      0.00
  -30    2    2     13.24      0.00
  -29    2    2      4.28      0.00
  -28    2    2     -4.15      0.00
  -27    2    2      2.12      0.00
  -26    2    2      4.98      0.00
  -25    2    2     -5.27      0.00
  -24    2    2    -19.78      0.00
  -23    2    2      2.66      0.00
  -22    2    2     -7.99      0.00
  -21    2    2      2.50      0.00
  -20    2    2    -11.58      0.00
  -19    2    2     -1.47      0.00
  -18    2    2      8.72      0.00
  -17    2    2      6.07      0.00
  -16    2    2     -2.96      0.00
  -15    2    2     18.71      0.00
  -14    2    2    -29.45      0.00
  -13    2    2     21.94      0.00
  -12    2    2     -6.66      0.00
  -11    2    2     -1.28      0.00
  -10    2    2    -23.90      0.00
   -9    2    2    -29.03      0.00
   -8    2    2     13.37      0.00
   -7    2    2     17.59      0.00
   -6    2    2     63.16      0.00
   -5    2    2     39.24      0.00
   -4    2    2   -197.89      0.00
   -3    2    2    300.65      0.00
   -2    2    2   -205.63      0.00
   -1    2    2    201.00      0.00
    1    2    2   -334.96      0.00
    2    2    2   -100.76      0.00
    3    2    2   -132.32      0.00
    4    2    2   -241.83      0.00
    5    2    2   -122.85      0.00
    6    2    2      4.62      0.00
    7    2    2    -10.17      0.00
    8    2    2    -22.26      0.00
    9    2    2     -3.95      0.00
   10    2    2     -7.43      0.00
   11    2    2    -17.61      0.00
   12    2    2    -17.91      0.00
   13    2    2     -7.90      0.00
   14    2    2      0.84      0.00
   15    2    2      6.20      0.00
   16    2    2     14.44      0.00
   17    2    2     -7.57      0.00
   18    2    2     22.49      0.00
   19    2    2      1.42      0.00
   20    2    2     26.79      0.00
   21    2    2      0.75      0.00
   22    2    2      3.46      0.00
   23    2    2     11.51      0.00
   24    2    2     -4.13      0.00
   25    2    2    -12.52      0.00
   26    2    2      6.38      0.00
   27    2    2    -16.67      0.00
   28    2    2     -9.49      0.00
   29    2    2      3.55      0.00
   30    2    2      6.89      0.00
  -30    3    2      3.59      0.00
  -29    3    2     -0.89      0.00
  -28    3    2     -2.02      0.00
  -27    3    2     17.94      0.00
  -26    3    2      7.86      0.00
  -25    3    2      7.98      0.00
  -24    3    2    -10.64      0.00
  -23    3    2     -7.80      0.00
  -22    3    2     18.14      0.00
  -21    3    2    -10.55      0.00
  -20    3    2     -3.30      0.00
  -19    3    2    -11.88      0.00
  -18    3    2      0.11      0.00
  -17    3    2     17.31      0.00
  -16    3    2     -6.37      0.00
  -15    3    2     11.83      0.00
  -14    3    2     11.64      0.00
  -13    3    2    -15.61      0.00
  -12    3    2     21.03      0.00
  -11    3    2     16.11      0.00
  -10    3    2      4.05      0.00
   -9    3    2    -25.06      0.00
   -8    3    2    -21.10      0.00
   -7    3    2     95.58      0.00
   -6    3    2     58.08      0.00
   -5    3    2     51.86      0.00
   -4    3    2    -80.92      0.00
   -3    3    2     38.52      0.00
   -2    3    2    -45.42      0.00
   -1    3    2   -275.49      0.00
    1    3    2    283.57      0.00
    2    3    2     -6.69      0.00
    3    3    2   -209.62      0.00
    4    3    2   -168.93      0.00
    5    3    2    109.57      0.00
    6    3    2     35.71      0.00
    7    3    2    -19.43      0.00
    8    3    2    -42.07      0.00
    9    3    2     22.40      0.00
   10    3    2    -10.30      0.00
   11    3    2    -42.85      0.00
   12    3    2      1.68      0.00
   13    3    2    -17.99      0.00
   14    3    2      6.85      0.00
   15    3    2    -16.14      0.00
   16    3    2    -15.54      0.00
   17    3    2     -3.36      0.00
   18    3    2     -8.69      0.00
   19    3    2     -1.88      0.00
   20    3    2      2.43      0.00
   21    3    2     -0.35      0.00
   22    3    2     -9.93      0.00
   23    3    2      3.71      0.00
   24    3    2      0.42      0.00
   25    3    2     -4.01      0.00
   26    3    2     -4.48      0.00
   27    3    2     16.15      0.00
   28    3    2    -15.06      0.00
   29    3    2     12.34      0.00
   30    3    2     -0.15      0.00
  -30    4    2     -4.17      0.00
  -29    4    2    -17.60      0.00
  -28    4    2     -8.15      0.00
  -27    4    2     10.61      0.00
  -26    4    2     -6.08      0.00
  -25    4    2     -6.69      0.00
  -24    4    2      8.12      0.00
  -23    4    2     -9.14      0.00
  -22    4    2      3.27      0.00
  -21    4    2      0.09      0.00
  -20    4    2     20.51      0.00
  -19    4    2     10.53      0.00
  -18    4    2    -11.12      0.00
  -17    4    2     -9.39      0.00
  -16    4    2     -1.91      0.00
  -15    4    2    -11.65      0.00
  -14    4    2     24.43      0.00
  -13    4    2     -7.06      0.00
  -12    4    2     42.87      0.00
  -11    4    2    -26.62      0.00
  -10    4    2    -19.85      0.00
   -9    4    2     25.42      0.00
   -8    4    2     33.47      0.00
   -7    4    2     27.74      0.00
   -6    4    2   -104.10      0.00
   -5    4    2   -151.19      0.00
   -4    4    2     92.47      0.00
   -3    4    2    -37.92      0.00
   -2    4    2   -112.04      0.00
   -1    4    2   -194.72      0.00
    0    4    2   -261.64      0.00
    1    4    2     70.36      0.00
    2    4    2    124.16      0.00
    3    4    2    215.41      0.00
    4    4    2     57.34      0.00
    5    4    2    111.29      0.00
    6    4    2     32.87      0.00
    7    4    2    -21.66      0.00
    8    4    2     -6.38      0.00
    9    4    2     23.87      0.00
   10    4    2     -0.52      0.00
   11    4    2      8.75      0.00
   12    4    2     10.96      0.00
   13    4    2     26.48      0.00
   14    4    2     -4.46      0.00
   15    4    2     -5.61      0.00
   16    4    2    -14.58      0.00
   17    4    2      7.42      0.00
   18    4    2     -6.01      0.00
   19    4    2     -4.09      0.00
   20    4    2    -10.98      0.00
   21    4    2     -0.27      0.00
   22    4    2    -10.52      0.00
   23    4    2     -7.42      0.00
   24    4    2     14.14      0.00
   25    4    2      3.50      0.00
   26    4    2     -6.81      0.00
   27    4    2      4.31      0.00
   28    4    2      5.86      0.00
   29    4    2     -4.42      0.00
   30    4    2     -9.98      0.00
  -30    5    2      0.69      0.00
  -29    5    2      7.13      0.00
  -28    5    2     10.64      0.00
  -27    5    2    -10.22      0.00
  -26    5    2     -5.58      0.00
  -25    5    2    -17.87      0.00
  -24    5    2     -5.49      0.00
  -23    5    2     14.51      0.00
  -22    5    2    -13.80      0.00
  -21    5    2     -7.14      0.00
  -20    5    2     -3.93      0.00
  -19    5    2     -7.50      0.00
  -18    5    2      7.35      0.00
  -17    5    2    -14.83      0.00
  -16    5    2     10.63      0.00
  -15    5    2      7.74      0.00
  -14    5    2      0.35      0.00
  -13    5    2     -3.30      0.00
  -12    5    2      0.13      0.00
  -11    5    2      2.22      0.00
  -10    5    2      7.48      0.00
   -9    5    2    -10.11      0.00
   -8    5    2     34.35      0.00
   -7    5    2    -60.54      0.00
   -6    5    2    -27.46      0.00
   -5    5    2    -91.99      0.00
   -4    5    2     40.79      0.00
   -3    5    2   -113.09      0.00
   -2    5    2    -59.80      0.00
   -1    5    2   -150.59      0.00
    0    5    2    287.46      0.00
    1    5    2     57.24      0.00
    2    5    2   -157.94      0.00
    3    5    2    158.74      0.00
    4    5    2    167.20      0.00
    5    5    2    -25.54      0.00
    6    5    2    -28.99      0.00
    7    5    2    -36.56      0.00
    8    5    2     13.78      0.00
    9    5    2      2.16      0.00
   10    5    2    -19.54      0.00
   11    5    2      4.63      0.00
   12    5    2     -0.18      0.00
   13    5    2     27.12      0.00
   14    5    2      7.07      0.00
   15    5    2     15.13      0.00
   16    5    2     11.05      0.00
   17    5    2     20.50      0.00
   18    5    2     -6.45      0.00
   19    5    2     -0.82      0.00
   20    5    2    -15.96      0.00
   21    5    2      5.07      0.00
   22    5    2      6.31      0.00
   23    5    2     -8.05      0.00
   24    5    2     -5.03      0.00
   25    5    2     15.12      0.00
   26    5    2      7.81      0.00
   27    5    2    -10.36      0.00
   28    5    2     12.24      0.00
   29    5    2    -19.66      0.00
   30    5    2    -14.71      0.00
  -30    6    2     14.17      0.00
  -29    6    2     26.65      0.00
  -28    6    2     12.28      0.00
  -27    6    2      3.80      0.00
  -26    6    2      1.28      0.00
  -25    6    2      2.76      0.00
  -24    6    2     -8.31      0.00
  -23    6    2     -8.88      0.00
  -22    6    2     -1.85      0.00
  -21    6    2      5.39      0.00
  -20    6    2    -13.49      0.00
  -19    6    2    -15.90      0.00
  -18    6    2      6.45      0.00
  -17    6    2     -5.63      0.00
  -16    6    2      1.19      0.00
  -15    6    2      4.31      0.00
  -14    6    2     -2.17      0.00
  -13    6    2      7.73      0.00
  -12    6    2    -32.64      0.00
  -11    6    2     -9.00      0.00
  -10    6    2     13.14      0.00
   -9    6    2     15.74      0.00
   -8    6    2     18.74      0.00
   -7    6    2    -38.63      0.00
   -6    6    2     12.47      0.00
   -5    6    2    111.68      0.00
   -4    6    2     -0.44      0.00
   -3    6    2    -42.04      0.00
   -2    6    2    177.94      0.00
   -1    6    2    -41.34      0.00
    0    6    2    280.32      0.00
    1    6    2    -84.82      0.00
    2    6    2     23.30      0.00
    3    6    2    -21.77      0.00
    4    6    2    -54.03      0.00
    5    6    2    -25.64      0.00
    6    6    2    -19.47      0.00
    7    6    2    -11.53      0.00
    8    6    2     23.75      0.00
    9    6    2     23.00      0.00
   10    6    2      1.29      0.00
   11    6    2    -13.49      0.00
   12    6    2      4.48      0.00
   13    6    2    -25.91      0.00
   14    6    2    -14.19      0.00
   15    6    2     -8.41      0.00
   16    6    2     13.35      0.00
   17    6    2     -6.45      0.00
   18    6    2      9.47      0.00
   19    6    2     -7.37      0.00
   20    6    2      0.42      0.00
   21    6    2     11.21      0.00
   22    6    2    -11.08      0.00
   23    6    2     -5.01      0.00
   24    6    2     -0.73      0.00
   25    6    2     -1.09      0.00
   26    6    2     -1.57      0.00
   27    6    2      1.78      0.00
   28    6    2     -0.39      0.00
   29    6    2     11.78      0.00
   30    6    2      1.40      0.00
  -30    7    2     -7.92      0.00
  -29    7    2    -19.20      0.00
  -28    7    2     -9.72      0.00
  -27    7    2      7.24      0.00
  -26    7    2     13.80      0.00
  -25    7    2    -11.37      0.00
  -24    7    2      5.02      0.00
  -23    7    2      5.06      0.00
  -22    7    2     21.00      0.00
  -21    7    2      9.35      0.00
  -20    7    2      6.13      0.00
  -19    7    2      4.37      0.00
  -18    7    2     -5.37      0.00
  -17    7    2      1.97      0.00
  -16    7    2     -5.34      0.00
  -15    7    2      4.06      0.00
  -14    7    2     -7.21      0.00
  -13    7    2     -1.72      0.00
  -12    7    2      7.31      0.00
  -11    7    2      3.18      0.00
  -10    7    2    -21.44      0.00
   -9    7    2     30.76      0.00
   -8    7    2    -28.02      0.00
   -7    7    2     27.53      0.00
   -6    7    2    -13.79      0.00
   -5    7    2     54.76      0.00
   -4    7    2     60.74      0.00
   -3    7    2    182.60      0.00
   -2    7    2    -11.89      0.00
   -1    7    2     75.14      0.00
    0    7    2    -44.12      0.00
    1    7    2    -17.93      0.00
    2    7    2    113.63      0.00
    3    7    2   -132.10      0.00
    4    7    2    -38.27      0.00
    5    7    2     -5.88      0.00
    6    7    2    -18.77      0.00
    7    7    2     39.04      0.00
    8    7    2     10.51      0.00
    9    7    2     15.82      0.00
   10    7    2     16.67      0.00
   11    7    2      6.48      0.00
   12    7    2     30.33      0.00
   13    7    2    -13.69      0.00
   14    7    2     -8.20      0.00
   15    7    2     -2.73      0.00
   16    7    2     -4.52      0.00
   17    7    2    -19.76      0.00
   18    7    2     -8.61      0.00
   19    7    2     11.51      0.00
   20    7    2     26.81      0.00
   21    7    2     -1.23      0.00
   22    7    2      8.60      0.00
   23    7    2    -10.17      0.00
   24    7    2     23.09      0.00
   25    7    2    -17.30      0.00
   26    7    2    -20.09      0.00
   27    7    2     13.58      0.00
   28    7    2      8.91      0.00
   29    7    2     17.26      0.00
   30    7    2      3.04      0.00
  -30    8    2    -21.94      0.00
  -29    8    2    -19.50      0.00
  -28    8    2     -4.39      0.00
  -27    8    2    -16.07      0.00
  -26    8    2     -5.51      0.00
  -25    8    2    -22.18      0.00
  -24    8    2      7.53      0.00
  -23    8    2     17.43      0.00
  -22    8    2      7.47      0.00
  -21    8    2      9.03      0.00
  -20    8    2      7.48      0.00
  -19    8    2     14.78      0.00
  -18    8    2     -7.15      0.00
  -17    8    2      6.07      0.00
  -16    8    2     -5.27      0.00
  -15    8    2      0.20      0.00
  -14    8    2      9.90      0.00
  -13    8    2    -12.07      0.00
  -12    8    2    -15.01      0.00
  -11    8    2     28.16      0.00
  -10    8    2     -4.96      0.00
   -9    8    2      2.10      0.00
   -8    8    2    -33.64      0.00
   -7    8    2     32.88      0.00
   -6    8    2     21.20      0.00
   -5    8    2    -24.42      0.00
   -4    8    2     51.45      0.00
   -3    8    2     35.82      0.00
   -2    8    2    -80.82      0.00
   -1    8    2     58.93      0.00
    0    8    2   -118.88      0.00
    1    8    2     33.14      0.00
    2    8    2    -64.93      0.00
    3    8    2    -54.00      0.00
    4    8    2     39.20      0.00
    5    8    2    -10.69      0.00
    6    8    2      3.37      0.00
    7    8    2     30.72      0.00
    8    8    2    -22.45      0.00
    9    8    2     -5.76      0.00
   10    8    2    -19.86      0.00
   11    8    2     20.84      0.00
   12    8    2     22.43      0.00
   13    8    2     -5.88      0.00
   14    8    2      6.10      0.00
   15    8    2     -6.83      0.00
   16    8    2    -10.09      0.00
   17    8    2     10.08      0.00
   18    8    2     -9.66      0.00
   19    8    2      8.68      0.00
   20    8    2      3.45      0.00
   21    8    2    -19.42      0.00
   22    8    2      5.91      0.00
   23    8    2      8.37      0.00
   24    8    2     -1.57      0.00
   25    8    2    -12.70      0.00
   26    8    2      0.98      0.00
   27    8    2     -4.71      0.00
   28    8    2     -1.69      0.00
   29    8    2      3.34      0.00
   30    8    2    -12.73      0.00
  -30    9    2     29.96      0.00
  -29    9    2     17.07      0.00
  -28    9    2      5.46      0.00
  -27    9    2     -8.13      0.00
  -26    9    2    -26.08      0.00
  -25    9    2      0.07      0.00
  -24    9    2     19.48      0.00
  -23    9    2     15.39      0.00
  -22    9    2    -15.45      0.00
  -21    9    2    -16.36      0.00
  -20    9    2      3.14      0.00
  -19    9    2    -10.47      0.00
  -18    9    2     -1.54      0.00
  -17    9    2      6.15      0.00
  -16    9    2      0.26      0.00
  -15    9    2    -22.72      0.00
  -14    9    2      2.69      0.00
  -13    9    2     -4.19      0.00
  -12    9    2      2.24      0.00
  -11    9    2    -16.93      0.00
  -10    9    2     14.66      0.00
   -9    9    2    -28.58      0.00
   -8    9    2     27.78      0.00
   -7    9    2    -49.34      0.00
   -6    9    2    -10.51      0.00
   -5    9    2     12.85      0.00
   -4    9    2      2.51      0.00
   -3    9    2   -118.08      0.00
   -2    9    2    -22.19      0.00
   -1    9    2    -22.73      0.00
    0    9    2     98.86      0.00
    1    9    2     -9.25      0.00
    2    9    2    -85.74      0.00
    3    9    2     78.91      0.00
    4    9    2     29.19      0.00
    5    9    2    -16.70      0.00
    6    9    2      8.60      0.00
    7    9    2     30.10      0.00
    8    9    2    -17.59      0.00
    9    9    2    -31.17      0.00
   10    9    2    -20.21      0.00
   11    9    2     15.44      0.00
   12    9    2    -25.37      0.00
   13    9    2    -19.58      0.00
   14    9    2    -12.49      0.00
   15    9    2     12.15      0.00
   16    9    2     -5.88      0.00
   17    9    2      3.51      0.00
   18    9    2     11.67      0.00
   19    9    2     -7.65      0.00
   20    9    2    -17.96      0.00
   21    9    2      2.63      0.00
   22    9    2    -14.90      0.00
   23    9    2      2.60      0.00
   24    9    2    -13.70      0.00
   25    9    2      9.44      0.00
   26    9    2      8.34      0.00
   27    9    2      4.12      0.00
   28    9    2    -16.29      0.00
   29    9    2    -11.06      0.00
   30    9    2      8.23      0.00
  -30   10    2     29.79      0.00
  -29   10    2      8.90      0.00
  -28   10    2     16.42      0.00
  -27   10    2      8.89      0.00
  -26   10    2      3.08      0.00
  -25   10    2     -0.17      0.00
  -24   10    2      8.71      0.00
  -23   10    2     -2.39      0.00
  -22   10    2    -14.76      0.00
  -21   10    2    -20.26      0.00
  -20   10    2     -3.75      0.00
  -19   10    2     -7.56      0.00
  -18   10    2     19.11      0.00
  -17   10    2     -0.30      0.00
  -16   10    2     -4.19      0.00
  -15   10    2     -6.90      0.00
  -14   10    2     -2.88      0.00
  -13   10    2      1.88      0.00
  -12   10    2      7.85      0.00
  -11   10    2     -4.59      0.00
  -10   10    2     -0.65      0.00
   -9   10    2    -35.92      0.00
   -8   10    2     21.51      0.00
   -7   10    2    -26.85      0.00
   -6   10    2      5.46      0.00
   -5   10    2     26.39      0.00
   -4   10    2    -26.94      0.00
   -3   10    2    -47.57      0.00
   -2   10    2     -5.85      0.00
   -1   10    2     43.39      0.00
    0   10    2     -3.22      0.00
    1   10    2    -26.84      0.00
    2   10    2     23.78      0.00
    3   10    2     53.95      0.00
    4   10    2    -27.03      0.00
    5   10    2     10.22      0.00
    6   10    2      0.36      0.00
    7   10    2    -22.32      0.00
    8   10    2     -1.72      0.00
    9   10    2    -30.89      0.00
   10   10    2     17.40      0.00
   11   10    2    -10.77      0.00
   12   10    2    -13.07      0.00
   13   10    2     20.07      0.00
   14   10    2     -0.46      0.00
   15   10    2     12.00      0.00
   16   10    2     -4.86      0.00
   17   10    2    -11.53      0.00
   18   10    2      2.43      0.00
   19   10    2      8.20      0.00
   20   10    2     -4.20      0.00
   21   10    2      1.27      0.00
   22   10    2      3.30      0.00
   23   10    2      8.18      0.00
   24   10    2     -4.14      0.00
   25   10    2      4.94      0.00
   26   10    2      3.95      0.00
   27   10    2     -3.50      0.00
   28   10    2     -4.57      0.00
   29   10    2    -15.46      0.00
   30   10    2     23.58      0.00
  -30   11    2    -34.61      0.00
  -29   11    2      4.48      0.00
  -28   11    2     -4.95      0.00
  -27   11    2    -12.22      0.00
  -26   11    2     21.95      0.00
  -25   11    2     10.05      0.00
  -24   11    2    -14.63      0.00
  -23   11    2     -7.12      0.00
  -22   11    2      1.19      0.00
  -21   11    2     26.42      0.00
  -20   11    2     -1.53      0.00
  -19   11    2     -2.10      0.00
  -18   11    2      3.89      0.00
  -17   11    2     15.24      0.00
  -16   11    2      7.03      0.00
  -15   11    2     22.27      0.00
  -14   11    2     -9.22      0.00
  -13   11    2     12.39      0.00
  -12   11    2    -12.36      0.00
  -11   11    2     13.78      0.00
  -10   11    2     10.70      0.00
   -9   11    2     34.13      0.00
   -8   11    2    -34.57      0.00
   -7   11    2     33.17      0.00
   -6   11    2     19.12      0.00
   -5   11    2      5.20      0.00
   -4   11    2    -21.99      0.00
   -3   11    2     -2.68      0.00
   -2   11    2     27.00      0.00
   -1   11    2     -1.54      0.00
    0   11    2    -43.47      0.00
    1   11    2      1.65      0.00
    2   11    2     37.40      0.00
    3   11    2      9.33      0.00
    4   11    2    -38.86      0.00
    5   11    2     -5.60      0.00
    6   11    2     11.21      0.00
    7   11    2    -40.72      0.00
    8   11    2    -26.73      0.00
    9   11    2     20.13      0.00
   10   11    2     56.19      0.00
   11   11    2     -4.90      0.00
   12   11    2      5.35      0.00
   13   11    2     -6.35      0.00
   14   11    2     13.62      0.00
   15   11    2     -2.06      0.00
   16   11    2     31.32      0.00
   17   11    2     -3.51      0.00
   18   11    2     -4.51      0.00
   19   11    2     15.41      0.00
   20   11    2     -0.57      0.00
   21   11    2     11.29      0.00
   22   11    2      9.93      0.00
   23   11    2      7.40      0.00
   24   11    2     25.32      0.00
   25   11    2      1.73      0.00
   26   11    2     14.88      0.00
   27   11    2    -14.04      0.00
   28   11    2     17.99      0.00
   29   11    2     18.92      0.00
   30   11    2    -11.71      0.00
  -29   12    2     -4.24      0.00
  -28   12    2     -7.14      0.00
  -27   12    2      1.62      0.00
  -26   12    2    -15.69      0.00
  -25   12    2     13.14      0.00
  -24   12    2      3.54      0.00
  -23   12    2     -5.43      0.00
  -22   12    2     -1.81      0.00
  -21   12    2     12.86      0.00
  -20   12    2     12.28      0.00
  -19   12    2      7.25      0.00
  -18   12    2     -4.66      0.00
  -17   12    2      8.66      0.00
  -16   12    2      4.89      0.00
  -15   12    2     -6.65      0.00
  -14   12    2      9.16      0.00
  -13   12    2     -0.50      0.00
  -12   12    2     -3.84      0.00
  -11   12    2      1.26      0.00
  -10   12    2     -4.27      0.00
   -9   12    2      6.97      0.00
   -8   12    2     -8.90      0.00
   -7   12    2      3.43      0.00
   -6   12    2    -18.62      0.00
   -5   12    2    -18.05      0.00
   -4   12    2    -26.30      0.00
   -3   12    2     47.76      0.00
   -2   12    2      4.56      0.00
   -1   12    2    -65.62      0.00
    0   12    2     -7.84      0.00
    1   12    2     25.85      0.00
    2   12    2     16.83      0.00
    3   12    2    -43.61      0.00
    4   12    2     30.65      0.00
    5   12    2      3.57      0.00
    6   12    2    -18.19      0.00
    7   12    2     14.74      0.00
    8   12    2     17.22      0.00
    9   12    2     40.14      0.00
   10   12    2     10.79      0.00
   11   12    2     -2.65      0.00
   12   12    2     18.93      0.00
   13   12    2      5.10      0.00
   14   12    2     12.63      0.00
   15   12    2     -5.14      0.00
   16   12    2     -2.25      0.00
   17   12    2      5.85      0.00
   18   12    2     -2.80      0.00
   19   12    2      0.40      0.00
   20   12    2     10.76      0.00
   21   12    2     -9.27      0.00
   22   12    2     11.26      0.00
   23   12    2      3.86      0.00
   24   12    2     -8.94      0.00
   25   12    2     19.82      0.00
   26   12    2     -8.21      0.00
   27   12    2      8.66      0.00
   28   12    2      0.64      0.00
   29   12    2     20.02      0.00
  -29   13    2    -31.54      0.00
  -28   13    2    -13.46      0.00
  -27   13    2      8.92      0.00
  -26   13    2    -12.24      0.00
  -25   13    2     -7.70      0.00
  -24   13    2     26.05      0.00
  -23   13    2      4.24      0.00
  -22   13    2     -9.79      0.00
  -21   13    2     -7.78      0.00
  -20   13    2    -11.01      0.00
  -19   13    2    -13.69      0.00
  -18   13    2     -8.62      0.00
  -17   13    2    -18.09      0.00
  -16   13    2     -1.44      0.00
  -15   13    2    -23.60      0.00
  -14   13    2     11.56      0.00
  -13   13    2      4.94      0.00
  -12   13    2     -7.06      0.00
  -11   13    2     12.91      0.00
  -10   13    2     23.13      0.00
   -9   13    2    -33.06      0.00
   -8   13    2      3.16      0.00
   -7   13    2      9.04      0.00
   -6   13    2    -42.10      0.00
   -5   13    2    -18.91      0.00
   -4   13    2     -3.23      0.00
   -3   13    2     -5.71      0.00
   -2   13    2    -16.22      0.00
   -1   13    2    -15.49      0.00
    0   13    2     19.27      0.00
    1   13    2    -13.47      0.00
    2   13    2     -1.81      0.00
    3   13    2     -8.07      0.00
    4   13    2     30.69      0.00
    5   13    2     29.30      0.00
    6   13    2      0.12      0.00
    7   13    2      5.61      0.00
    8   13    2     14.54      0.00
    9   13    2     12.33      0.00
   10   13    2    -18.53      0.00
   11   13    2      2.96      0.00
   12   13    2     -8.72      0.00
   13   13    2     -4.97      0.00
   14   13    2    -13.38      0.00
   15   13    2     -7.24      0.00
   16   13    2    -12.11      0.00
   17   13    2     -1.13      0.00
   18   13    2    -10.96      0.00
   19   13    2    -10.90      0.00
   20   13    2     12.75      0.00
   21   13    2     -0.45      0.00
   22   13    2    -17.58      0.00
   23   13    2    -14.80      0.00
   24   13    2    -26.74      0.00
   25   13    2     -5.06      0.00
   26   13    2    -26.72      0.00
   27   13    2     -8.15      0.00
   28   13    2     -6.68      0.00
   29   13    2      8.13      0.00
  -29   14    2    -10.09      0.00
  -28   14    2      3.96      0.00
  -27   14    2    -24.06      0.00
  -26   14    2     -2.46      0.00
  -25   14    2     19.27      0.00
  -24   14    2      3.29      0.00
  -23   14    2    -14.27      0.00
  -22   14    2     -6.89      0.00
  -21   14    2      8.80      0.00
  -20   14    2    -10.36      0.00
  -19   14    2    -10.79      0.00
  -18   14    2     -4.98      0.00
  -17   14    2      0.29      0.00
  -16   14    2     -1.68      0.00
  -15   14    2     22.25      0.00
  -14   14    2     -6.85      0.00
  -13   14    2     -1.77      0.00
  -12   14    2     -2.90      0.00
  -11   14    2     -4.35      0.00
  -10   14    2     -5.40      0.00
   -9   14    2      0.44      0.00
   -8   14    2      4.19      0.00
   -7   14    2     13.24      0.00
   -6   14    2     32.46      0.00
   -5   14    2     13.74      0.00
   -4   14    2     18.41      0.00
   -3   14    2    -39.50      0.00
   -2   14    2     -6.11      0.00
   -1   14    2     26.97      0.00
    0   14    2     36.53      0.00
    1   14    2     -6.79      0.00
    2   14    2    -46.39      0.00
    3   14    2     24.64      0.00
    4   14    2     11.73      0.00
    5   14    2    -16.43      0.00
    6   14    2      0.39      0.00
    7   14    2      5.64      0.00
    8   14    2     -4.89      0.00
    9   14    2    -11.71      0.00
   10   14    2    -37.03      0.00
   11   14    2     -0.09      0.00
   12   14    2    -22.48      0.00
   13   14    2     -9.99      0.00
   14   14    2    -13.03      0.00
   15   14    2    -11.39      0.00
   16   14    2      6.33      0.00
   17   14    2      2.38      0.00
   18   14    2      8.95      0.00
   19   14    2     14.11      0.00
   20   14    2    -23.47      0.00
   21   14    2     -2.58      0.00
   22   14    2      2.34      0.00
   23   14    2    -17.11      0.00
   24   14    2     11.80      0.00
   25   14    2    -16.69      0.00
   26   14    2     -9.78      0.00
   27   14    2    -13.52      0.00
   28   14    2      7.09      0.00
   29   14    2    -13.53      0.00
  -29   15    2      7.52      0.00
  -28   15    2      5.77      0.00
  -27   15    2     15.59      0.00
  -26   15    2     18.82      0.00
  -25   15    2     13.62      0.00
  -24   15    2    -23.98      0.00
  -23   15    2    -22.39      0.00
  -22   15    2      2.71      0.00
  -21   15    2     14.38      0.00
  -20   15    2     16.34      0.00
  -19   15    2     -2.83      0.00
  -18   15    2     11.74      0.00
  -17   15    2     10.13      0.00
  -16   15    2    -20.61      0.00
  -15   15    2      5.61      0.00
  -14   15    2     -2.42      0.00
  -13   15    2     -5.06      0.00
  -12   15    2     -1.67      0.00
  -11   15    2      1.47      0.00
  -10   15    2    -31.41      0.00
   -9   15    2    -18.91      0.00
   -8   15    2     24.24      0.00
   -7   15    2      9.92      0.00
   -6   15    2     42.83      0.00
   -5   15    2      9.17      0.00
   -4   15    2      8.60      0.00
   -3   15    2     -7.12      0.00
   -2   15    2      7.09      0.00
   -1   15    2     34.77      0.00
    0   15    2    -19.74      0.00
    1   15    2     33.40      0.00
    2   15    2     -0.21      0.00
    3   15    2     29.35      0.00
    4   15    2      3.37      0.00
    5   15    2    -15.52      0.00
    6   15    2    -12.03      0.00
    7   15    2     -9.62      0.00
    8   15    2    -15.86      0.00
    9   15    2     -3.62      0.00
   10   15    2     10.26      0.00
   11   15    2      5.35      0.00
   12   15    2      5.22      0.00
   13   15    2      4.04      0.00
   14   15    2     -3.46      0.00
   15   15    2     19.03      0.00
   16   15    2     -8.32      0.00
   17   15    2     14.67      0.00
   18   15    2      9.01      0.00
   19   15    2     12.01      0.00
   20   15    2      1.73      0.00
   21   15    2    -10.75      0.00
   22   15    2     12.35      0.00
   23   15    2     -2.52      0.00
   24   15    2     39.73      0.00
   25   15    2     28.35      0.00
   26   15    2      5.61      0.00
   27   15    2     -5.73      0.00
   28   15    2      4.57      0.00
   29   15    2     -2.96      0.00
  -29   16    2      9.21      0.00
  -28   16    2     12.19      0.00
  -27   16    2     29.18      0.00
  -26   16    2      4.03      0.00
  -25   16    2      1.81      0.00
  -24   16    2      6.60      0.00
  -23   16    2      3.71      0.00
  -22   16    2      0.22      0.00
  -21   16    2    -17.45      0.00
  -20   16    2     -8.40      0.00
  -19   16    2      6.61      0.00
  -18   16    2     11.61      0.00
  -17   16    2     -4.32      0.00
  -16   16    2      9.24      0.00
  -15   16    2    -19.18      0.00
  -14   16    2      0.94      0.00
  -13   16    2      0.46      0.00
  -12   16    2      5.56      0.00
  -11   16    2      3.72      0.00
  -10   16    2     22.28      0.00
   -9   16    2     -9.50      0.00
   -8   16    2    -25.60      0.00
   -7   16    2      9.73      0.00
   -6   16    2     -6.08      0.00
   -5   16    2     -8.05      0.00
   -4   16    2     11.33      0.00
   -3   16    2     -2.29      0.00
   -2   16    2     29.88      0.00
   -1   16    2     10.30      0.00
    0   16    2    -24.43      0.00
    1   16    2      8.80      0.00
    2   16    2     14.98      0.00
    3   16    2      8.95      0.00
    4   16    2    -11.90      0.00
    5   16    2     13.46      0.00
    6   16    2    -35.21      0.00
    7   16    2     -0.89      0.00
    8   16    2     14.20      0.00
    9   16    2    -15.17      0.00
   10   16    2     19.40      0.00
   11   16    2     14.03      0.00
   12   16    2      2.13      0.00
   13   16    2     -5.27      0.00
   14   16    2     17.71      0.00
   15   16    2     15.32      0.00
   16   16    2      2.47      0.00
   17   16    2     -1.64      0.00
   18   16    2      5.33      0.00
   19   16    2     -5.19      0.00
   20   16    2      5.33      0.00
   21   16    2      2.49      0.00
   22   16    2    -11.98      0.00
   23   16    2     -0.97      0.00
   24   16    2      2.66      0.00
   25   16    2     -7.93      0.00
   26   16    2     18.56      0.00
   27   16    2      0.76      0.00
   28   16    2     -2.01      0.00
   29   16    2     26.63      0.00
  -28   17    2     -9.31      0.00
  -27   17    2      1.69      0.00
  -26   17    2    -18.27      0.00
  -25   17    2    -25.73      0.00
  -24   17    2      7.37      0.00
  -23   17    2     27.04      0.00
  -22   17    2     14.16      0.00
  -21   17    2      5.20      0.00
  -20   17    2    -17.95      0.00
  -19   17    2     16.62      0.00
  -18   17    2      1.22      0.00
  -17   17    2    -10.16      0.00
  -16   17    2      0.84      0.00
  -15   17    2     -3.59      0.00
  -14   17    2     -2.66      0.00
  -13   17    2     -9.88      0.00
  -12   17    2     13.70      0.00
  -11   17    2     -0.28      0.00
  -10   17    2      3.87      0.00
   -9   17    2     18.94      0.00
   -8   17    2     -1.87      0.00
   -7   17    2      2.03      0.00
   -6   17    2    -45.99      0.00
   -5   17    2    -13.74      0.00
   -4   17    2     -4.87      0.00
   -3   17    2     14.08      0.00
   -2   17    2     29.88      0.00
   -1   17    2    -44.53      0.00
    0   17    2    -11.93      0.00
    1   17    2    -27.28      0.00
    2   17    2    -19.62      0.00
    3   17    2    -27.69      0.00
    4   17    2    -10.60      0.00
    5   17    2      8.06      0.00
    6   17    2    -18.80      0.00
    7   17    2     24.52      0.00
    8   17    2     26.07      0.00
    9   17    2     -8.18      0.00
   10   17    2     -8.08      0.00
   11   17    2      0.97      0.00
   12   17    2     -7.02      0.00
   13   17    2    -14.45      0.00
   14   17    2     21.42      0.00
   15   17    2    -15.00      0.00
   16   17    2      3.99      0.00
   17   17    2    -13.86      0.00
   18   17    2    -12.18      0.00
   19   17    2    -17.15      0.00
   20   17    2    -24.82      0.00
   21   17    2     25.25      0.00
   22   17    2    -16.10      0.00
   23   17    2     -0.58      0.00
   24   17    2    -21.58      0.00
   25   17    2    -23.68      0.00
   26   17    2     -9.07      0.00
   27   17    2     19.97      0.00
   28   17    2     -9.00      0.00
  -28   18    2    -11.95      0.00
  -27   18    2    -18.33      0.00
  -26   18    2     15.81      0.00
  -25   18    2    -20.55      0.00
  -24   18    2     -8.27      0.00
  -23   18    2      1.03      0.00
  -22   18    2     -5.70      0.00
  -21   18    2     -9.78      0.00
  -20   18    2     16.96      0.00
  -19   18    2      0.83      0.00
  -18   18    2     -4.08      0.00
  -17   18    2      3.09      0.00
  -16   18    2     -6.78      0.00
  -15   18    2     16.32      0.00
  -14   18    2     -1.49      0.00
  -13   18    2     -6.59      0.00
  -12   18    2     -9.05      0.00
  -11   18    2     19.14      0.00
  -10   18    2     -2.79      0.00
   -9   18    2      5.09      0.00
   -8   18    2      8.78      0.00
   -7   18    2    -24.40      0.00
   -6   18    2      9.41      0.00
   -5   18    2      2.09      0.00
   -4   18    2    -16.21      0.00
   -3   18    2      2.17      0.00
   -2   18    2    -20.87      0.00
   -1   18    2     -8.80      0.00
    0   18    2    -10.49      0.00
    1   18    2     14.94      0.00
    2   18    2      0.65      0.00
    3   18    2    -19.80      0.00
    4   18    2     10.04      0.00
    5   18    2    -42.52      0.00
    6   18    2     20.36      0.00
    7   18    2     23.06      0.00
    8   18    2      7.83      0.00
    9   18    2     16.22      0.00
   10   18    2      5.75      0.00
   11   18    2    -11.27      0.00
   12   18    2     -1.79      0.00
   13   18    2      8.47      0.00
   14   18    2     -0.57      0.00
   15   18    2    -13.05      0.00
   16   18    2    -38.35      0.00
   17   18    2      0.95      0.00
   18   18    2      6.47      0.00
   19   18    2     11.23      0.00
   20   18    2      1.84      0.00
   21   18    2      3.65      0.00
   22   18    2     14.53      0.00
   23   18    2      2.66      0.00
   24   18    2     -2.15      0.00
   25   18    2     16.97      0.00
   26   18    2    -15.22      0.00
   27   18    2     11.86      0.00
   28   18    2     -6.60      0.00
  -28   19    2     15.61      0.00
  -27   19    2    -22.94      0.00
  -26   19    2     12.00      0.00
  -25   19    2     30.25      0.00
  -24   19    2      0.48      0.00
  -23   19    2    -11.63      0.00
  -22   19    2      9.73      0.00
  -21   19    2      5.61      0.00
  -20   19    2      5.33      0.00
  -19   19    2    -30.90      0.00
  -18   19    2    -20.17      0.00
  -17   19    2     13.30      0.00
  -16   19    2      5.09      0.00
  -15   19    2     -2.09      0.00
  -14   19    2      0.03      0.00
  -13   19    2     25.34      0.00
  -12   19    2    -11.58      0.00
  -11   19    2    -14.42      0.00
  -10   19    2     -6.46      0.00
   -9   19    2    -11.44      0.00
   -8   19    2     12.04      0.00
   -7   19    2      6.88      0.00
   -6   19    2      6.00      0.00
   -5   19    2     12.56      0.00
   -4   19    2    -10.41      0.00
   -3   19    2     15.09      0.00
   -2   19    2    -17.46      0.00
   -1   19    2     21.60      0.00
    0   19    2      8.55      0.00
    1   19    2      9.17      0.00
    2   19    2     48.46      0.00
    3   19    2     13.31      0.00
    4   19    2     23.66      0.00
    5   19    2    -18.19      0.00
    6   19    2      5.41      0.00
    7   19    2     -9.91      0.00
    8   19    2     -1.90      0.00
    9   19    2     -2.19      0.00
   10   19    2     -3.63      0.00
   11   19    2      9.11      0.00
   12   19    2     -4.21      0.00
   13   19    2     -0.51      0.00
   14   19    2     -2.55      0.00
   15   19    2     10.24      0.00
   16   19    2      7.58      0.00
   17   19    2     14.34      0.00
   18   19    2     12.47      0.00
   19   19    2      3.52      0.00
   20   19    2     19.66      0.00
   21   19    2    -15.93      0.00
   22   19    2     10.83      0.00
   23   19    2    -16.41      0.00
   24   19    2      9.52      0.00
   25   19    2      4.53      0.00
   26   19    2     -2.09      0.00
   27   19    2      5.60      0.00
   28   19    2      7.40      0.00
  -28   20    2      6.80      0.00
  -27   20    2     14.72      0.00
  -26   20    2    -28.07      0.00
  -25   20    2     16.31      0.00
  -24   20    2     28.63      0.00
  -23   20    2     25.31      0.00
  -22   20    2    -16.58      0.00
  -21   20    2      7.01      0.00
  -20   20    2      5.92      0.00
  -19   20    2      3.04      0.00
  -18   20    2     -6.17      0.00
  -17   20    2    -15.00      0.00
  -16   20    2      6.67      0.00
  -15   20    2     -1.14      0.00
  -14   20    2     -1.04      0.00
  -13   20    2      3.05      0.00
  -12   20    2      4.63      0.00
  -11   20    2    -26.72      0.00
  -10   20    2    -17.19      0.00
   -9   20    2      6.78      0.00
   -8   20    2      9.27      0.00
   -7   20    2     16.86      0.00
   -6   20    2     -2.59      0.00
   -5   20    2    -13.52      0.00
   -4   20    2      1.95      0.00
   -3   20    2     -9.20      0.00
   -2   20    2     14.48      0.00
   -1   20    2     -5.62      0.00
    0   20    2      7.54      0.00
    1   20    2     11.15      0.00
    2   20    2      3.54      0.00
    3   20    2     11.56      0.00
    4   20    2     -8.67      0.00
    5   20    2     31.19      0.00
    6   20    2      0.95      0.00
    7   20    2    -13.94      0.00
    8   20    2     -7.69      0.00
    9   20    2    -17.88      0.00
   10   20    2     -5.52      0.00
   11   20    2     -9.12      0.00
   12   20    2     -1.41      0.00
   13   20    2      9.71      0.00
   14   20    2     -2.91      0.00
   15   20    2     -3.21      0.00
   16   20    2     20.84      0.00
   17   20    2     -0.13      0.00
   18   20    2     12.00      0.00
   19   20    2      2.70      0.00
   20   20    2    -30.44      0.00
   21   20    2    -16.02      0.00
   22   20    2      9.22      0.00
   23   20    2     -0.12      0.00
   24   20    2      0.75      0.00
   25   20    2    -19.05      0.00
   26   20    2      8.71      0.00
   27   20    2     -5.42      0.00
   28   20    2     -8.42      0.00
  -27   21    2      3.18      0.00
  -26   21    2     -7.86      0.00
  -25   21    2    -26.00      0.00
  -24   21    2    -29.63      0.00
  -23   21    2     -6.05      0.00
  -22   21    2      0.10      0.00
  -21   21    2      0.42      0.00
  -20   21    2      7.37      0.00
  -19   21    2     10.84      0.00
  -18   21    2     17.80      0.00
  -17   21    2      1.12      0.00
  -16   21    2     -9.47      0.00
  -15   21    2     -7.37      0.00
  -14   21    2     25.11      0.00
  -13   21    2      6.15      0.00
  -12   21    2     -4.77      0.00
  -11   21    2      9.04      0.00
  -10   21    2     -7.65      0.00
   -9   21    2     18.50      0.00
   -8   21    2      7.57      0.00
   -7   21    2     -2.70      0.00
   -6   21    2      3.84      0.00
   -5   21    2    -19.21      0.00
   -4   21    2      4.65      0.00
   -3   21    2    -26.36      0.00
   -2   21    2     -3.29      0.00
   -1   21    2     -0.13      0.00
    0   21    2    -10.65      0.00
    1   21    2     14.09      0.00
    2   21    2    -22.33      0.00
    3   21    2     12.60      0.00
    4   21    2    -24.53      0.00
    5   21    2     13.73      0.00
    6   21    2     -3.61      0.00
    7   21    2    -11.08      0.00
    8   21    2     -4.19      0.00
    9   21    2      4.70      0.00
   10   21    2     -0.58      0.00
   11   21    2     -1.59      0.00
   12   21    2      0.21      0.00
   13   21    2     -2.73      0.00
   14   21    2      3.07      0.00
   15   21    2      4.97      0.00
   16   21    2     -6.22      0.00
   17   21    2    -11.31      0.00
   18   21    2     -4.13      0.00
   19   21    2     -8.92      0.00
   20   21    2    -11.74      0.00
   21   21    2     -1.76      0.00
   22   21    2     -5.65      0.00
   23   21    2     20.10      0.00
   24   21    2     -0.35      0.00
   25   21    2    -11.15      0.00
   26   21    2      9.87      0.00
   27   21    2      3.66      0.00
  -27   22    2     -0.37      0.00
  -26   22    2     15.78      0.00
  -25   22    2      7.78      0.00
  -24   22    2     -5.71      0.00
  -23   22    2    -34.21      0.00
  -22   22    2    -25.78      0.00
  -21   22    2    -12.91      0.00
  -20   22    2    -11.96      0.00
  -19   22    2      3.00      0.00
  -18   22    2      2.21      0.00
  -17   22    2     21.63      0.00
  -16   22    2      7.38      0.00
  -15   22    2     -0.48      0.00
  -14   22    2      1.58      0.00
  -13   22    2     16.51      0.00
  -12   22    2     -4.76      0.00
  -11   22    2      8.43      0.00
  -10   22    2     27.04      0.00
   -9   22    2      6.03      0.00
   -8   22    2     -7.62      0.00
   -7   22    2     -4.11      0.00
   -6   22    2     -1.98      0.00
   -5   22    2     11.81      0.00
   -4   22    2      7.41      0.00
   -3   22    2      9.52      0.00
   -2   22    2     -2.60      0.00
   -1   22    2      0.04      0.00
    0   22    2     21.85      0.00
    1   22    2    -10.41      0.00
    2   22    2     10.30      0.00
    3   22    2     -5.77      0.00
    4   22    2     -5.23      0.00
    5   22    2     -6.35      0.00
    6   22    2    -12.42      0.00
    7   22    2     18.63      0.00
    8   22    2      6.65      0.00
    9   22    2     13.70      0.00
   10   22    2      3.62      0.00
   11   22    2      3.41      0.00
   12   22    2      7.16      0.00
   13   22    2      2.25      0.00
   14   22    2     16.21      0.00
   15   22    2      6.67      0.00
   16   22    2    -13.74      0.00
   17   22    2     -0.75      0.00
   18   22    2     -4.88      0.00
   19   22    2     -6.77      0.00
   20   22    2     -9.03      0.00
   21   22    2     22.01      0.00
   22   22    2      5.30      0.00
   23   22    2    -13.14      0.00
   24   22    2     -4.93      0.00
   25   22    2     25.03      0.00
   26   22    2      5.30      0.00
   27   22    2      3.39      0.00
  -27   23    2     -8.03      0.00
  -26   23    2     12.21      0.00
  -25   23    2      5.96      0.00
  -24   23    2     19.36      0.00
  -23   23    2     -9.64      0.00
  -22   23    2     -4.20      0.00
  -21   23    2     -7.37      0.00
  -20   23    2     -0.83      0.00
  -19   23    2     -8.25      0.00
  -18   23    2    -11.33      0.00
  -17   23    2     -0.83      0.00
  -16   23    2     -2.63      0.00
  -15   23    2      5.42      0.00
  -14   23    2    -11.95      0.00
  -13   23    2    -11.29      0.00
  -12   23    2     -6.87      0.00
  -11   23    2    -12.85      0.00
  -10   23    2     17.77      0.00
   -9   23    2    -14.29      0.00
   -8   23    2    -13.40      0.00
   -7   23    2     -8.12      0.00
   -6   23    2      0.46      0.00
   -5   23    2     16.46      0.00
   -4   23    2      1.06      0.00
   -3   23    2     -2.50      0.00
   -2   23    2      1.80      0.00
   -1   23    2      4.52      0.00
    0   23    2      6.30      0.00
    1   23    2    -10.38      0.00
    2   23    2      5.67      0.00
    3   23    2    -16.25      0.00
    4   23    2      8.89      0.00
    5   23    2      4.26      0.00
    6   23    2     10.03      0.00
    7   23    2     19.49      0.00
    8   23    2     19.28      0.00
    9   23    2     -7.24      0.00
   10   23    2     -5.75      0.00
   11   23    2     -1.89      0.00
   12   23    2      8.68      0.00
   13   23    2     -2.33      0.00
   14   23    2    -11.84      0.00
   15   23    2    -12.00      0.00
   16   23    2     -0.55      0.00
   17   23    2     -4.34      0.00
   18   23    2     -2.07      0.00
   19   23    2     21.26      0.00
   20   23    2     -1.66      0.00
   21   23    2     -0.04      0.00
   22   23    2      9.74      0.00
   23   23    2    -14.78      0.00
   24   23    2     -5.32      0.00
   25   23    2     23.37      0.00
   26   23    2      0.42      0.00
   27   23    2      2.75      0.00
  -26   24    2    -24.92      0.00
  -25   24    2      6.99      0.00
  -24   24    2      7.49      0.00
  -23   24    2    -15.83      0.00
  -22   24    2     26.64      0.00
  -21   24    2     25.34      0.00
  -20   24    2      0.68      0.00
  -19   24    2    -11.53      0.00
  -18   24    2      4.62      0.00
  -17   24    2     -9.14      0.00
  -16   24    2    -15.71      0.00
  -15   24    2     -0.33      0.00
  -14   24    2     -0.88      0.00
  -13   24    2    -12.96      0.00
  -12   24    2      7.87      0.00
  -11   24    2    -10.00      0.00
  -10   24    2     -1.42      0.00
   -9   24    2     -1.83      0.00
   -8   24    2    -19.09      0.00
   -7   24    2     -5.92      0.00
   -6   24    2      0.30      0.00
   -5   24    2    -12.47      0.00
   -4   24    2      2.81      0.00
   -3   24    2      4.97      0.00
   -2   24    2      0.45      0.00
   -1   24    2      5.47      0.00
    0   24    2    -16.77      0.00
    1   24    2     -7.38      0.00
    2   24    2    -20.18      0.00
    3   24    2      0.99      0.00
    4   24    2    -33.06      0.00
    5   24    2     -4.72      0.00
    6   24    2     23.17      0.00
    7   24    2    -29.20      0.00
    8   24    2     -0.23      0.00
    9   24    2      1.61      0.00
   10   24    2     -9.47      0.00
   11   24    2     -9.37      0.00
   12   24    2    -26.71      0.00
   13   24    2     -2.98      0.00
   14   24    2    -11.99      0.00
   15   24    2    -10.53      0.00
   16   24    2      6.33      0.00
   17   24    2     -8.33      0.00
   18   24    2     -3.52      0.00
   19   24    2     -6.99      0.00
   20   24    2     24.26      0.00
   21   24    2    -18.67      0.00
   22   24    2     -8.55      0.00
   23   24    2     12.43      0.00
   24   24    2     -5.25      0.00
   25   24    2    -13.99      0.00
   26   24    2     10.55      0.00
  -26   25    2      9.80      0.00
  -25   25    2      6.27      0.00
  -24   25    2    -23.13      0.00
  -23   25    2     20.54      0.00
  -22   25    2     -7.38      0.00
  -21   25    2      3.67      0.00
  -20   25    2     14.08      0.00
  -19   25    2     -1.01      0.00
  -18   25    2     -0.88      0.00
  -17   25    2      2.48      0.00
  -16   25    2     -1.44      0.00
  -15   25    2     -2.78      0.00
  -14   25    2      8.26      0.00
  -13   25    2      3.53      0.00
  -12   25    2     -8.93      0.00
  -11   25    2     -2.55      0.00
  -10   25    2     -4.44      0.00
   -9   25    2      4.07      0.00
   -8   25    2     15.29      0.00
   -7   25    2     -4.84      0.00
   -6   25    2      6.49      0.00
   -5   25    2      4.30      0.00
   -4   25    2     -0.56      0.00
   -3   25    2     18.36      0.00
   -2   25    2      1.05      0.00
   -1   25    2     -9.67      0.00
    0   25    2     -8.01      0.00
    1   25    2      6.87      0.00
    2   25    2    -12.48      0.00
    3   25    2      0.51      0.00
    4   25    2      1.32      0.00
    5   25    2     -5.06      0.00
    6   25    2    -17.78      0.00
    7   25    2    -13.91      0.00
    8   25    2    -20.37      0.00
    9   25    2    -13.47      0.00
   10   25    2      9.71      0.00
   11   25    2      6.63      0.00
   12   25    2    -27.82      0.00
   13   25    2      7.21      0.00
   14   25    2      6.33      0.00
   15   25    2      2.75      0.00
   16   25    2     -0.42      0.00
   17   25    2      0.59      0.00
   18   25    2      9.59      0.00
   19   25    2    -20.59      0.00
   20   25    2     13.47      0.00
   21   25    2     14.23      0.00
   22   25    2    -12.83      0.00
   23   25    2     -5.83      0.00
   24   25    2      6.06      0.00
   25   25    2    -16.61      0.00
   26   25    2     -2.95      0.00
  -26   26    2     48.42      0.00
  -25   26    2      4.36      0.00
  -24   26    2    -22.60      0.00
  -23   26    2     28.32      0.00
  -22   26    2     11.37      0.00
  -21   26    2    -32.01      0.00
  -20   26    2    -13.78      0.00
  -19   26    2     18.84      0.00
  -18   26    2     -3.86      0.00
  -17   26    2      2.82      0.00
  -16   26    2      8.17      0.00
  -15   26    2     10.94      0.00
  -14   26    2     -7.71      0.00
  -13   26    2     -0.14      0.00
  -12   26    2     -6.14      0.00
  -11   26    2     17.24      0.00
  -10   26    2     -1.77      0.00
   -9   26    2     -3.75      0.00
   -8   26    2     15.23      0.00
   -7   26    2      6.62      0.00
   -6   26    2    -11.95      0.00
   -5   26    2     -1.90      0.00
   -4   26    2     12.63      0.00
   -3   26    2     -5.23      0.00
   -2   26    2     -2.82      0.00
   -1   26    2      7.58      0.00
    0   26    2      5.03      0.00
    1   26    2     11.28      0.00
    2   26    2     13.33      0.00
    3   26    2    -11.00      0.00
    4   26    2     19.00      0.00
    5   26    2     12.01      0.00
    6   26    2     -2.47      0.00
    7   26    2      0.25      0.00
    8   26    2     -0.13      0.00
    9   26    2     19.13      0.00
   10   26    2      1.90      0.00
   11   26    2     -9.06      0.00
   12   26    2     17.26      0.00
   13   26    2      4.02      0.00
   14   26    2      7.60      0.00
   15   26    2      2.72      0.00
   16   26    2      8.65      0.00
   17   26    2      7.67      0.00
   18   26    2     -7.65      0.00
   19   26    2     17.43      0.00
   20   26    2     -6.36      0.00
   21   26    2     19.93      0.00
   22   26    2     -6.69      0.00
   23   26    2     -3.54      0.00
   24   26    2      5.17      0.00
   25   26    2     18.92      0.00
   26   26    2     -5.98      0.00
  -25   27    2    -24.75      0.00
  -24   27    2     15.74      0.00
  -23   27    2      6.01      0.00
  -22   27    2     14.43      0.00
  -21   27    2     -9.54      0.00
  -20   27    2    -12.48      0.00
  -19   27    2      5.44      0.00
  -18   27    2      7.04      0.00
  -17   27    2     11.28      0.00
  -16   27    2      3.28      0.00
  -15   27    2     19.75      0.00
  -14   27    2      3.19      0.00
  -13   27    2    -18.85      0.00
  -12   27    2      4.38      0.00
  -11   27    2     14.82      0.00
  -10   27    2     10.69      0.00
   -9   27    2     -6.99      0.00
   -8   27    2    -24.45      0.00
   -7   27    2     -1.39      0.00
   -6   27    2     -7.99      0.00
   -5   27    2      1.90      0.00
   -4   27    2      8.02      0.00
   -3   27    2    -15.01      0.00
   -2   27    2    -13.45      0.00
   -1   27    2     -4.16      0.00
    0   27    2     32.09      0.00
    1   27    2     -0.98      0.00
    2   27    2     -8.27      0.00
    3   27    2     13.61      0.00
    4   27    2     -0.56      0.00
    5   27    2     -1.62      0.00
    6   27    2     14.14      0.00
    7   27    2      0.02      0.00
    8   27    2      6.24      0.00
    9   27    2     25.61      0.00
   10   27    2      0.39      0.00
   11   27    2    -10.55      0.00
   12   27    2      4.28      0.00
   13   27    2     20.19      0.00
   14   27    2      6.40      0.00
   15   27    2     -5.55      0.00
   16   27    2     -4.74      0.00
   17   27    2      0.46      0.00
   18   27    2    -11.18      0.00
   19   27    2     19.80      0.00
   20   27    2    -13.37      0.00
   21   27    2    -11.42      0.00
   22   27    2      6.36      0.00
   23   27    2      0.33      0.00
   24   27    2      6.90      0.00
   25   27    2     -2.66      0.00
  -25   28    2    -25.31      0.00
  -24   28    2      4.82      0.00
  -23   28    2     -1.04      0.00
  -22   28    2    -18.43      0.00
  -21   28    2      4.25      0.00
  -20   28    2     18.27      0.00
  -19   28    2      5.81      0.00
  -18   28    2     -2.08      0.00
  -17   28    2      4.37      0.00
  -16   28    2      2.88      0.00
  -15   28    2    -17.35      0.00
  -14   28    2     -2.45      0.00
  -13   28    2     -1.32      0.00
  -12   28    2      6.66      0.00
  -11   28    2     -0.76      0.00
  -10   28    2     -2.73      0.00
   -9   28    2     -3.22      0.00
   -8   28    2     11.37      0.00
   -7   28    2      3.81      0.00
   -6   28    2      7.66      0.00
   -5   28    2      4.80      0.00
   -4   28    2     -8.61      0.00
   -3   28    2      1.50      0.00
   -2   28    2     -3.90      0.00
   -1   28    2     11.92      0.00
    0   28    2      7.94      0.00
    1   28    2      0.07      0.00
    2   28    2     -4.91      0.00
    3   28    2      4.41      0.00
    4   28    2     -3.93      0.00
    5   28    2     -4.24      0.00
    6   28    2    -14.43      0.00
    7   28    2     -1.51      0.00
    8   28    2      9.49      0.00
    9   28    2    -15.00      0.00
   10   28    2      5.75      0.00
   11   28    2     21.12      0.00
   12   28    2     -0.79      0.00
   13   28    2     -1.36      0.00
   14   28    2      6.21      0.00
   15   28    2      8.03      0.00
   16   28    2      0.00      0.00
   17   28    2    -16.42      0.00
   18   28    2     14.07      0.00
   19   28    2     -6.08      0.00
   20   28    2      7.28      0.00
   21   28    2     -7.91      0.00
   22   28    2      4.84      0.00
   23   28    2      3.30      0.00
   24   28    2     -2.27      0.00
   25   28    2     -2.29      0.00
  -24   29    2    -18.08      0.00
  -23   29    2    -13.53      0.00
  -22   29    2    -12.08      0.00
  -21   29    2     18.66      0.00
  -20   29    2     19.07      0.00
  -19   29    2     12.61      0.00
  -18   29    2     -8.59      0.00
  -17   29    2     -8.63      0.00
  -16   29    2     10.36      0.00
  -15   29    2    -33.42      0.00
  -14   29    2     -4.61      0.00
  -13   29    2      8.84      0.00
  -12   29    2      5.21      0.00
  -11   29    2     12.51      0.00
  -10   29    2    -17.25      0.00
   -9   29    2      4.67      0.00
   -8   29    2     22.10      0.00
   -7   29    2     -6.72      0.00
   -6   29    2      5.19      0.00
   -5   29    2      1.23      0.00
   -4   29    2     -6.19      0.00
   -3   29    2     -0.07      0.00
   -2   29    2     -5.28      0.00
   -1   29    2      2.34      0.00
    0   29    2    -21.52      0.00
    1   29    2      4.10      0.00
    2   29    2      9.72      0.00
    3   29    2     -6.90      0.00
    4   29    2      8.48      0.00
    5   29    2      2.87      0.00
    6   29    2     -4.78      0.00
    7   29    2      9.26      0.00
    8   29    2     -2.76      0.00
    9   29    2    -10.42      0.00
   10   29    2      6.49      0.00
   11   29    2    -12.33      0.00
   12   29    2      1.81      0.00
   13   29    2    -17.84      0.00
   14   29    2     -4.22      0.00
   15   29    2     -2.98      0.00
   16   29    2      2.98      0.00
   17   29    2      1.05      0.00
   18   29    2     15.44      0.00
   19   29    2    -18.03      0.00
   20   29    2     -2.12      0.00
   21   29    2     -1.13      0.00
   22   29    2      2.54      0.00
   23   29    2      7.59      0.00
   24   29    2     -5.34      0.00
  -24   30    2     -1.36      0.00
  -23   30    2      1.05      0.00
  -22   30    2      9.11      0.00
  -21   30    2     10.89      0.00
  -20   30    2     -3.50      0.00
  -19   30    2     -1.43      0.00
  -18   30    2     -0.84      0.00
  -17   30    2     -4.86      0.00
  -16   30    2     -4.79      0.00
  -15   30    2      2.47      0.00
  -14   30    2      8.78      0.00
  -13   30    2     -2.51      0.00
  -12   30    2     -6.34      0.00
  -11   30    2     -6.33      0.00
  -10   30    2      6.39      0.00
   -9   30    2      7.76      0.00
   -8   30    2     -9.08      0.00
   -7   30    2     -4.82      0.00
   -6   30    2    -16.14      0.00
   -5   30    2     -8.76      0.00
   -4   30    2     -1.14      0.00
   -3   30    2     -0.83      0.00
   -2   30    2     -8.11      0.00
   -1   30    2    -11.45      0.00
    0   30    2     -6.18      0.00
    1   30    2    -17.55      0.00
    2   30    2     -4.66      0.00
    3   30    2      9.78      0.00
    4   30    2      8.30      0.00
    5   30    2    -10.02      0.00
    6   30    2     -4.60      0.00
    7   30    2     20.27      0.00
    8   30    2     -9.77      0.00
    9   30    2    -10.40      0.00
   10   30    2     -7.51      0.00
   11   30    2    -19.93      0.00
   12   30    2    -18.72      0.00
   13   30    2      0.03      0.00
   14   30    2      4.21      0.00
   15   30    2     -4.01      0.00
   16   30    2     -5.05      0.00
   17   30    2     -3.73      0.00
   18   30    2    -12.98      0.00
   19   30    2      6.30      0.00
   20   30    2    -11.65      0.00
   21   30    2     -0.44      0.00
   22   30    2     11.23      0.00
   23   30    2     -6.29      0.00
   24   30    2      8.49      0.00
  -23   31    2     -4.35      0.00
  -22   31    2      7.13      0.00
  -21   31    2     -2.59      0.00
  -20   31    2     -6.74      0.00
  -19   31    2    -22.82      0.00
  -18   31    2     -0.54      0.00
  -17   31    2     11.32      0.00
  -16   31    2     -6.62      0.00
  -15   31    2     12.28      0.00
  -14   31    2      7.63      0.00
  -13   31    2     -9.69      0.00
  -12   31    2     15.60      0.00
  -11   31    2    -15.11      0.00
  -10   31    2      4.55      0.00
   -9   31    2     -9.51      0.00
   -8   31    2     -2.80      0.00
   -7   31    2     -8.19      0.00
   -6   31    2      1.31      0.00
   -5   31    2     -0.26      0.00
   -4   31    2     -6.38      0.00
   -3   31    2      8.52      0.00
   -2   31    2      8.65      0.00
   -1   31    2     -2.60      0.00
    0   31    2     12.28      0.00
    1   31    2     -4.67      0.00
    2   31    2    -11.26      0.00
    3   31    2     -4.10      0.00
    4   31    2    -14.67      0.00
    5   31    2     -3.16      0.00
    6   31    2      5.00      0.00
    7   31    2    -13.06      0.00
    8   31    2      5.59      0.00
    9   31    2      3.55      0.00
   10   31    2    -16.63      0.00
   11   31    2      0.89      0.00
   12   31    2     16.27      0.00
   13   31    2    -14.05      0.00
   14   31    2      6.14      0.00
   15   31    2      5.84      0.00
   16   31    2     -1.88      0.00
   17   31    2     -0.79      0.00
   18   31    2     -3.51      0.00
   19   31    2      9.62      0.00
   20   31    2     -1.03      0.00
   21   31    2     23.94      0.00
   22   31    2     -3.99      0.00
   23   31    2      3.03      0.00
  -23   32    2      3.42      0.00
  -22   32    2     20.98      0.00
  -21   32    2    -29.56      0.00
  -20   32    2     -4.39      0.00
  -19   32    2    -10.16      0.00
  -18   32    2     -5.40      0.00
  -17   32    2     -2.47      0.00
  -16   32    2     -7.93      0.00
  -15   32    2      4.49      0.00
  -14   32    2     12.22      0.00
  -13   32    2      6.73      0.00
  -12   32    2     -5.88      0.00
  -11   32    2     -4.70      0.00
  -10   32    2     -9.81      0.00
   -9   32    2     -4.32      0.00
   -8   32    2      6.52      0.00
   -7   32    2      2.85      0.00
   -6   32    2     11.22      0.00
   -5   32    2     10.22      0.00
   -4   32    2      9.17      0.00
   -3   32    2    -10.33      0.00
   -2   32    2     15.77      0.00
   -1   32    2      8.54      0.00
    0   32    2      8.63      0.00
    1   32    2      6.89      0.00
    2   32    2     10.90      0.00
    3   32    2      0.48      0.00
    4   32    2    -11.99      0.00
    5   32    2    -12.56      0.00
    6   32    2     19.49      0.00
    7   32    2     -2.50      0.00
    8   32    2      4.90      0.00
    9   32    2      0.92      0.00
   10   32    2      0.87      0.00
   11   32    2     -6.40      0.00
   12   32    2     24.66      0.00
   13   32    2      5.36      0.00
   14   32    2     -5.94      0.00
   15   32    2      2.78      0.00
   16   32    2    -16.21      0.00
   17   32    2      9.11      0.00
   18   32    2     23.81      0.00
   19   32    2      1.33      0.00
   20   32    2      3.57      0.00
   21   32    2     -9.31      0.00
   22   32    2      1.40      0.00
   23   32    2     -0.75      0.00
  -22   33    2      1.55      0.00
  -21   33    2      7.57      0.00
  -20   33    2    -15.70      0.00
  -19   33    2      4.94      0.00
  -18   33    2      2.74      0.00
  -17   33    2      2.58      0.00
  -16   33    2     -6.46      0.00
  -15   33    2     -9.40      0.00
  -14   33    2    -15.61      0.00
  -13   33    2     -2.22      0.00
  -12   33    2    -11.24      0.00
  -11   33    2     16.85      0.00
  -10   33    2    -13.56      0.00
   -9   33    2     23.65      0.00
   -8   33    2     16.51      0.00
   -7   33    2      1.70      0.00
   -6   33    2      7.71      0.00
   -5   33    2     -0.39      0.00
   -4   33    2      6.11      0.00
   -3   33    2     -2.68      0.00
   -2   33    2     -7.69      0.00
   -1   33    2     16.63      0.00
    0   33    2    -13.95      0.00
    1   33    2    -12.29      0.00
    2   33    2     14.56      0.00
    3   33    2      7.97      0.00
    4   33    2     12.41      0.00
    5   33    2     -0.96      0.00
    6   33    2     -2.19      0.00
    7   33    2     21.46      0.00
    8   33    2      5.40      0.00
    9   33    2      3.38      0.00
   10   33    2     26.35      0.00
   11   33    2     18.69      0.00
   12   33    2    -22.81      0.00
   13   33    2     22.09      0.00
   14   33    2      7.91      0.00
   15   33    2     14.49      0.00
   16   33    2     -2.94      0.00
   17   33    2      9.70      0.00
   18   33    2      4.11      0.00
   19   33    2      5.44      0.00
   20   33    2     -4.60      0.00
   21   33    2    -13.13      0.00
   22   33    2     -9.90      0.00
  -21   34    2      0.86      0.00
  -20   34    2     -2.57      0.00
  -19   34    2     21.81      0.00
  -18   34    2     -8.47      0.00
  -17   34    2     -9.96      0.00
  -16   34    2     13.83      0.00
  -15   34    2    -10.75      0.00
  -14   34    2      4.94      0.00
  -13   34    2     -0.08      0.00
  -12   34    2     -6.90      0.00
  -11   34    2     -0.30      0.00
  -10   34    2      4.66      0.00
   -9   34    2     -1.91      0.00
   -8   34    2    -14.59      0.00
   -7   34    2     -9.77      0.00
   -6   34    2      2.64      0.00
   -5   34    2      2.00      0.00
   -4   34    2     -7.06      0.00
   -3   34    2     10.18      0.00
   -2   34    2     -6.08      0.00
   -1   34    2     -2.12      0.00
    0   34    2    -17.71      0.00
    1   34    2      0.82      0.00
    2   34    2      0.22      0.00
    3   34    2      4.06      0.00
    4   34    2    -17.12      0.00
    5   34    2     14.47      0.00
    6   34    2     -9.01      0.00
    7   34    2     11.69      0.00
    8   34    2     -7.02      0.00
    9   34    2     -4.74      0.00
   10   34    2     -7.97      0.00
   11   34    2      4.52      0.00
   12   34    2      9.03      0.00
   13   34    2      2.64      0.00
   14   34    2     -6.57      0.00
   15   34    2      1.50      0.00
   16   34    2     19.55      0.00
   17   34    2    -12.84      0.00
   18   34    2    -13.10      0.00
   19   34    2     16.37      0.00
   20   34    2      0.51      0.00
   21   34    2     12.03      0.00
  -21   35    2     -2.74      0.00
  -20   35    2     20.73      0.00
  -19   35    2     16.69      0.00
  -18   35    2      4.54      0.00
  -17   35    2      1.88      0.00
  -16   35    2      6.27      0.00
  -15   35    2      3.29      0.00
  -14   35    2     18.13      0.00
  -13   35    2      4.65      0.00
  -12   35    2      5.99      0.00
  -11   35    2      5.81      0.00
  -10   35    2     -1.06      0.00
   -9   35    2    -10.71      0.00
   -8   35    2    -23.09      0.00
   -7   35    2     -4.99      0.00
   -6   35    2    -13.15      0.00
   -5   35    2      2.77      0.00
   -4   35    2     -3.48      0.00
   -3   35    2     -6.52      0.00
   -2   35    2     12.68      0.00
   -1   35    2     -3.20      0.00
    0   35    2      6.96      0.00
    1   35    2     -0.06      0.00
    2   35    2    -13.62      0.00
    3   35    2     -3.14      0.00
    4   35    2     -8.03      0.00
    5   35    2      8.86      0.00
    6   35    2     14.35      0.00
    7   35    2     -9.02      0.00
    8   35    2     -8.57      0.00
    9   35    2      0.61      0.00
   10   35    2    -21.76      0.00
   11   35    2    -31.13      0.00
   12   35    2      9.87      0.00
   13   35    2      4.21      0.00
   14   35    2    -18.57      0.00
   15   35    2    -23.02      0.00
   16   35    2     -0.80      0.00
   17   35    2     -9.48      0.00
   18   35    2     18.37      0.00
   19   35    2    -19.36      0.00
   20   35    2     13.01      0.00
   21   35    2    -28.80      0.00
  -20   36    2     -7.13      0.00
  -19   36    2     -7.73      0.00
  -18   36    2     15.14      0.00
  -17   36    2     -3.80      0.00
  -16   36    2      2.04      0.00
  -15   36    2     14.59      0.00
  -14   36    2     -5.28      0.00
  -13   36    2      0.48      0.00
  -12   36    2      8.16      0.00
  -11   36    2     16.63      0.00
  -10   36    2      1.61      0.00
   -9   36    2     -1.84      0.00
   -8   36    2     18.24      0.00
   -7   36    2      2.48      0.00
   -6   36    2    -17.84      0.00
   -5   36    2     -5.57      0.00
   -4   36    2      4.50      0.00
   -3   36    2      2.75      0.00
   -2   36    2    -15.01      0.00
   -1   36    2      2.77      0.00
    0   36    2      4.81      0.00
    1   36    2      2.05      0.00
    2   36    2     16.88      0.00
    3   36    2     -8.22      0.00
    4   36    2     10.86      0.00
    5   36    2     -4.84      0.00
    6   36    2     18.37      0.00
    7   36    2    -14.18      0.00
    8   36    2      0.38      0.00
    9   36    2      8.81      0.00
   10   36    2     -4.95      0.00
   11   36    2     -0.93      0.00
   12   36    2     -1.28      0.00
   13   36    2      1.27      0.00
   14   36    2      6.89      0.00
   15   36    2     10.56      0.00
   16   36    2    -18.93      0.00
   17   36    2      1.37      0.00
   18   36    2     -0.72      0.00
   19   36    2    -20.49      0.00
   20   36    2      2.01      0.00
  -19   37    2     -8.25      0.00
  -18   37    2     10.51      0.00
  -17   37    2    -11.98      0.00
  -16   37    2     -7.99      0.00
  -15   37    2      2.34      0.00
  -14   37    2      1.76      0.00
  -13   37    2     -6.73      0.00
  -12   37    2    -16.81      0.00
  -11   37    2    -12.28      0.00
  -10   37    2      2.69      0.00
   -9   37    2    -11.57      0.00
   -8   37    2     20.58      0.00
   -7   37    2     -4.85      0.00
   -6   37    2      9.55      0.00
   -5   37    2      5.74      0.00
   -4   37    2      4.58      0.00
   -3   37    2     12.21      0.00
   -2   37    2     -7.68      0.00
   -1   37    2      5.16      0.00
    0   37    2     -7.50      0.00
    1   37    2     -7.60      0.00
    2   37    2      5.47      0.00
    3   37    2     -1.14      0.00
    4   37    2     -1.56      0.00
    5   37    2     -2.66      0.00
    6   37    2    -18.25      0.00
    7   37    2    -14.95      0.00
    8   37    2      5.37      0.00
    9   37    2     -4.29      0.00
   10   37    2     15.98      0.00
   11   37    2     18.11      0.00
   12   37    2     21.07      0.00
   13   37    2     -2.43      0.00
   14   37    2      3.38      0.00
   15   37    2      7.41      0.00
   16   37    2     -5.65      0.00
   17   37    2     32.33      0.00
   18   37    2     -8.72      0.00
   19   37    2     17.79      0.00
  -19   38    2     10.60      0.00
  -18   38    2    -12.54      0.00
  -17   38    2     -6.13      0.00
  -16   38    2     12.61      0.00
  -15   38    2    -20.10      0.00
  -14   38    2     -8.82      0.00
  -13   38    2     -1.94      0.00
  -12   38    2      0.66      0.00
  -11   38    2     -5.22      0.00
  -10   38    2    -11.38      0.00
   -9   38    2     -1.76      0.00
   -8   38    2      6.14      0.00
   -7   38    2     -0.64      0.00
   -6   38    2     -1.31      0.00
   -5   38    2     15.11      0.00
   -4   38    2     10.62      0.00
   -3   38    2     -8.93      0.00
   -2   38    2     18.72      0.00
   -1   38    2     -2.81      0.00
    0   38    2      9.35      0.00
    1   38    2      2.29      0.00
    2   38    2     -7.60      0.00
    3   38    2     -4.19      0.00
    4   38    2    -10.20      0.00
    5   38    2      2.90      0.00
    6   38    2     -4.19      0.00
    7   38    2     10.38      0.00
    8   38    2     -3.99      0.00
    9   38    2     -4.93      0.00
   10   38    2      1.05      0.00
   11   38    2     -9.47      0.00
   12   38    2     -4.10      0.00
   13   38    2      1.21      0.00
   14   38    2      0.36      0.00
   15   38    2    -12.88      0.00
   16   38    2      7.90      0.00
   17   38    2     -9.49      0.00
   18   38    2      0.74      0.00
   19   38    2      4.74      0.00
  -18   39    2     -3.65      0.00
  -17   39    2      8.49      0.00
  -16   39    2      4.30      0.00
  -15   39    2      0.29      0.00
  -14   39    2     -8.33      0.00
  -13   39    2      5.59      0.00
  -12   39    2     12.35      0.00
  -11   39    2     -0.04      0.00
  -10   39    2     -4.19      0.00
   -9   39    2     21.07      0.00
   -8   39    2     -0.03      0.00
   -7   39    2     -1.49      0.00
   -6   39    2    -11.27      0.00
   -5   39    2      1.26      0.00
   -4   39    2    -17.26      0.00
   -3   39    2     -8.97      0.00
   -2   39    2      6.37      0.00
   -1   39    2     -7.25      0.00
    0   39    2    -11.29      0.00
    1   39    2     13.51      0.00
    2   39    2     10.03      0.00
    3   39    2     11.48      0.00
    4   39    2      3.10      0.00
    5   39    2     -3.75      0.00
    6   39    2     -4.27      0.00
    7   39    2     17.55      0.00
    8   39    2      2.86      0.00
    9   39    2     -3.04      0.00
   10   39    2     -7.57      0.00
   11   39    2      1.70      0.00
   12   39    2    -11.27      0.00
   13   39    2    -12.78      0.00
   14   39    2     -5.88      0.00
   15   39    2     -7.59      0.00
   16   39    2      7.04      0.00
   17   39    2    -17.59      0.00
   18   39    2     -3.37      0.00
  -17   40    2      0.66      0.00
  -16   40    2    -17.54      0.00
  -15   40    2      9.01      0.00
  -14   40    2    -14.31      0.00
  -13   40    2     11.94      0.00
  -12   40    2     -2.42      0.00
  -11   40    2    -11.34      0.00
  -10   40    2      5.78      0.00
   -9   40    2     -7.52      0.00
   -8   40    2      4.29      0.00
   -7   40    2     -7.65      0.00
   -6   40    2      7.34      0.00
   -5   40    2     -2.08      0.00
   -4   40    2     -8.14      0.00
   -3   40    2     -1.11      0.00
   -2   40    2    -10.36      0.00
   -1   40    2     -9.93      0.00
    0   40    2     -4.99      0.00
    1   40    2     14.42      0.00
    2   40    2      1.96      0.00
    3   40    2      5.01      0.00
    4   40    2    -13.05      0.00
    5   40    2      2.50      0.00
    6   40    2     20.48      0.00
    7   40    2     -7.73      0.00
    8   40    2      4.84      0.00
    9   40    2     -4.59      0.00
   10   40    2    -11.21      0.00
   11   40    2      6.94      0.00
   12   40    2     -8.65      0.00
   13   40    2      3.66      0.00
   14   40    2     17.98      0.00
   15   40    2      7.99      0.00
   16   40    2    -12.65      0.00
   17   40    2      4.40      0.00
  -16   41    2     -2.82      0.00
  -15   41    2      6.16      0.00
  -14   41    2      4.66      0.00
  -13   41    2     12.24      0.00
  -12   41    2     -7.98      0.00
  -11   41    2      0.42      0.00
  -10   41    2     -0.33      0.00
   -9   41    2     -8.66      0.00
   -8   41    2      4.30      0.00
   -7   41    2      7.55      0.00
   -6   41    2      0.93      0.00
   -5   41    2      8.08      0.00
   -4   41    2     18.83      0.00
   -3   41    2     -4.84      0.00
   -2   41    2     18.90      0.00
   -1   41    2      8.63      0.00
    0   41    2      3.03      0.00
    1   41    2    -10.40      0.00
    2   41    2     -3.56      0.00
    3   41    2     -8.73      0.00
    4   41    2     10.21      0.00
    5   41    2      4.90      0.00
    6   41    2     10.55      0.00
    7   41    2    -27.43      0.00
    8   41    2     -5.42      0.00
    9   41    2     -4.39      0.00
   10   41    2     -3.03      0.00
   11   41    2     12.44      0.00
   12   41    2      6.41      0.00
   13   41    2     14.01      0.00
   14   41    2      4.07      0.00
   15   41    2     -6.18      0.00
   16   41    2     -1.83      0.00
  -15   42    2     -3.81      0.00
  -14   42    2      7.93      0.00
  -13   42    2    -10.41      0.00
  -12   42    2     -5.25      0.00
  -11   42    2     13.28      0.00
  -10   42    2     -3.44      0.00
   -9   42    2      8.09      0.00
   -8   42    2      4.36      0.00
   -7   42    2     17.65      0.00
   -6   42    2    -30.30      0.00
   -5   42    2     12.50      0.00
   -4   42    2      0.95      0.00
   -3   42    2      8.49      0.00
   -2   42    2     -4.67      0.00
   -1   42    2      7.32      0.00
    0   42    2      1.68      0.00
    1   42    2     -5.45      0.00
    2   42    2      2.14      0.00
    3   42    2    -15.06      0.00
    4   42    2     -0.65      0.00
    5   42    2      2.05      0.00
    6   42    2    -10.12      0.00
    7   42    2      0.77      0.00
    8   42    2     16.84      0.00
    9   42    2     -9.99      0.00
   10   42    2     13.14      0.00
   11   42    2     -3.91      0.00
   12   42    2      0.07      0.00
   13   42    2      5.98      0.00
   14   42    2     -8.63      0.00
   15   42    2     -9.78      0.00
  -14   43    2     -1.78      0.00
  -13   43    2     -9.80      0.00
  -12   43    2      9.01      0.00
  -11   43    2     -1.44      0.00
  -10   43    2      1.98      0.00
   -9   43    2     -6.16      0.00
   -8   43    2     -4.68      0.00
   -7   43    2    -11.45      0.00
   -6   43    2      3.88      0.00
   -5   43    2      3.24      0.00
   -4   43    2    -19.62      0.00
   -3   43    2      3.07      0.00
   -2   43    2     -1.18      0.00
   -1   43    2     -2.10      0.00
    0   43    2    -17.11      0.00
    1   43    2     -3.57      0.00
    2   43    2     -9.43      0.00
    3   43    2      3.82      0.00
    4   43    2     -3.35      0.00
    5   43    2      5.00      0.00
    6   43    2    -17.33      0.00
    7   43    2     17.09      0.00
    8   43    2      3.33      0.00
    9   43    2      9.07      0.00
   10   43    2      3.30      0.00
   11   43    2     -3.65      0.00
   12   43    2     -1.37      0.00
   13   43    2    -16.06      0.00
   14   43    2     -1.74      0.00
  -12   44    2      5.30      0.00
  -11   44    2     -9.92      0.00
  -10   44    2      4.19      0.00
   -9   44    2      3.80      0.00
   -8   44    2      9.72      0.00
   -7   44    2    -26.96      0.00
   -6   44    2      6.04      0.00
   -5   44    2    -10.25      0.00
   -4   44    2     19.67      0.00
   -3   44    2     -7.41      0.00
   -2   44    2     -4.23      0.00
   -1   44    2    -13.83      0.00
    0   44    2      2.78      0.00
    1   44    2     -0.94      0.00
    2   44    2     -0.57      0.00
    3   44    2     10.56      0.00
    4   44    2     11.06      0.00
    5   44    2    -15.11      0.00
    6   44    2      7.85      0.00
    7   44    2     12.34      0.00
    8   44    2    -32.72      0.00
    9   44    2     27.68      0.00
   10   44    2    -15.09      0.00
   11   44    2     -0.63      0.00
   12   44    2     14.90      0.00
  -11   45    2     10.37      0.00
  -10   45    2     10.55      0.00
   -9   45    2      3.11      0.00
   -8   45    2     -0.13      0.00
   -7   45    2      4.25      0.00
   -6   45    2      1.99      0.00
   -5   45    2     -4.92      0.00
   -4   45    2     -1.31      0.00
   -3   45    2     -9.18      0.00
   -2   45    2      0.88      0.00
   -1   45    2    -12.41      0.00
    0   45    2      0.00      0.00
    1   45    2     15.27      0.00
    2   45    2      4.58      0.00
    3   45    2     -3.36      0.00
    4   45    2     -4.24      0.00
    5   45    2     -7.73      0.00
    6   45    2      1.74      0.00
    7   45    2    -16.88      0.00
    8   45    2      5.04      0.00
    9   45    2     -4.81      0.00
   10   45    2     -2.85      0.00
   11   45    2      1.74      0.00
   -9   46    2     -4.48      0.00
   -8   46    2     -7.33      0.00
   -7   46    2     20.94      0.00
   -6   46    2      1.78      0.00
   -5   46    2      7.32      0.00
   -4   46    2    -11.93      0.00
   -3   46    2      2.46      0.00
   -2   46    2     -0.68      0.00
   -1   46    2     20.77      0.00
    0   46    2     -3.69      0.00
    1   46    2     -4.73      0.00
    2   46    2     12.99      0.00
    3   46    2     14.83      0.00
    4   46    2    -22.06      0.00
    5   46    2     10.23      0.00
    6   46    2      7.41      0.00
    7   46    2    -13.05      0.00
    8   46    2     15.25      0.00
    9   46    2     -8.37      0.00
   -7   47    2      4.64      0.00
   -6   47    2      1.55      0.00
   -5   47    2      5.60      0.00
   -4   47    2      9.09      0.00
   -3   47    2     20.27      0.00
   -2   47    2     -1.44      0.00
   -1   47    2     -4.11      0.00
    0   47    2     10.88      0.00
    1   47    2      0.71      0.00
    2   47    2      8.34      0.00
    3   47    2    -11.31      0.00
    4   47    2     13.49      0.00
    5   47    2     -4.79      0.00
    6   47    2      3.01      0.00
    7   47    2     20.73      0.00
   -3   48    2     -0.17      0.00
   -2   48    2      5.69      0.00
   -1   48    2    -14.44      0.00
    0   48    2     -1.85      0.00
    1   48    2     -4.06      0.00
    2   48    2    -10.22      0.00
    3   48    2    -18.68      0.00
  -29    0    3      9.17      0.00
  -27    0    3    -13.94      0.00
  -25    0    3     11.73      0.00
  -23    0    3    -14.49      0.00
  -21    0    3    -15.10      0.00
  -19    0    3      9.76      0.00
  -17    0    3      0.13      0.00
  -15    0    3      3.39      0.00
  -13    0    3      1.50      0.00
  -11    0    3     25.29      0.00
   -9    0    3     50.02      0.00
   -7    0    3    -47.07      0.00
   -5    0    3    287.19      0.00
   -3    0    3      1.87      0.00
    1    0    3    -47.06      0.00
    3    0    3   -238.10      0.00
    5    0    3     75.05      0.00
    7    0    3     22.64      0.00
    9    0    3     45.69      0.00
   11    0    3    -12.40      0.00
   13    0    3      0.10      0.00
   15    0    3    -16.27      0.00
   17    0    3      7.19      0.00
   19    0    3    -20.28      0.00
   21    0    3     -7.55      0.00
   23    0    3    -19.75      0.00
   25    0    3    -18.98      0.00
   27    0    3     22.53      0.00
   29    0    3    -28.05      0.00
  -30    1    3     11.82      0.00
  -29    1    3    -45.25      0.00
  -28    1    3     -8.97      0.00
  -27    1    3     19.43      0.00
  -26    1    3     -1.66      0.00
  -25    1    3    -27.58      0.00
  -24    1    3     -4.64      0.00
  -23    1    3      7.61      0.00
  -22    1    3      0.45      0.00
  -21    1    3    -22.57      0.00
  -20    1    3     -2.72      0.00
  -19    1    3     -5.91      0.00
  -18    1    3     -5.09      0.00
  -17    1    3      5.67      0.00
  -16    1    3      9.12      0.00
  -15    1    3     10.05      0.00
  -14    1    3     -2.73      0.00
  -13    1    3    -11.89      0.00
  -12    1    3    -19.84      0.00
  -11    1    3    -14.28      0.00
  -10    1    3     -2.71      0.00
   -9    1    3    -25.32      0.00
   -8    1    3      2.86      0.00
   -7    1    3     45.88      0.00
   -6    1    3    -15.19      0.00
   -5    1    3     26.00      0.00
   -4    1    3     31.75      0.00
   -3    1    3    -92.67      0.00
   -2    1    3    122.80      0.00
    1    1    3     95.18      0.00
    2    1    3    221.59      0.00
    3    1    3   -250.38      0.00
    4    1    3     87.11      0.00
    5    1    3    -40.74      0.00
    6    1    3     11.11      0.00
    7    1    3     11.05      0.00
    8    1    3     14.92      0.00
    9    1    3     18.10      0.00
   10    1    3     19.02      0.00
   11    1    3     14.55      0.00
   12    1    3     12.32      0.00
   13    1    3    -10.62      0.00
   14    1    3      1.84      0.00
   15    1    3      0.03      0.00
   16    1    3     -2.85      0.00
   17    1    3     17.14      0.00
   18    1    3      4.57      0.00
   19    1    3    -13.84      0.00
   20    1    3      7.83      0.00
   21    1    3     -6.59      0.00
   22    1    3     -1.26      0.00
   23    1    3    -13.49      0.00
   24    1    3     -8.75      0.00
   25    1    3     -1.77      0.00
   26    1    3      4.71      0.00
   27    1    3    -40.95      0.00
   28    1    3      7.84      0.00
   29    1    3      0.80      0.00
   30    1    3      4.11      0.00
  -30    2    3    -27.87      0.00
  -29    2    3    -10.80      0.00
  -28    2    3     -9.02      0.00
  -27    2    3      3.85      0.00
  -26    2    3    -13.95      0.00
  -25    2    3     13.15      0.00
  -24    2    3      7.90      0.00
  -23    2    3     27.28      0.00
  -22    2    3      7.66      0.00
  -21    2    3      2.05      0.00
  -20    2    3      7.45      0.00
  -19    2    3     -6.06      0.00
  -18    2    3      1.12      0.00
  -17    2    3      4.08      0.00
  -16    2    3     12.86      0.00
  -15    2    3     -0.41      0.00
  -14    2    3     -6.87      0.00
  -13    2    3     -4.68      0.00
  -12    2    3      0.13      0.00
  -11    2    3    -44.23      0.00
  -10    2    3     -2.78      0.00
   -9    2    3      3.53      0.00
   -8    2    3    -28.43      0.00
   -7    2    3    -25.47      0.00
   -6    2    3     31.16      0.00
   -5    2    3    -39.14      0.00
   -4    2    3     26.66      0.00
   -3    2    3   -148.72      0.00
   -2    2    3    -78.81      0.00
   -1    2    3    -49.55      0.00
    1    2    3    373.76      0.00
    2    2    3     -4.50      0.00
    3    2    3   -146.72      0.00
    4    2    3    -39.91      0.00
    5    2    3     19.08      0.00
    6    2    3     29.62      0.00
    7    2    3    -34.19      0.00
    8    2    3     11.38      0.00
    9    2    3    -17.93      0.00
   10    2    3    -17.47      0.00
   11    2    3     19.49      0.00
   12    2    3     10.90      0.00
   13    2    3     -3.09      0.00
   14    2    3     -1.41      0.00
   15    2    3    -12.08      0.00
   16    2    3      7.05      0.00
   17    2    3      1.65      0.00
   18    2    3     -3.03      0.00
   19    2    3     12.04      0.00
   20    2    3     12.63      0.00
   21    2    3      6.79      0.00
   22    2    3     -8.34      0.00
   23    2    3      6.44      0.00
   24    2    3      2.93      0.00
   25    2    3     12.70      0.00
   26    2    3      2.96      0.00
   27    2    3    -21.48      0.00
   28    2    3     -3.42      0.00
   29    2    3     25.30      0.00
   30    2    3     19.38      0.00
  -30    3    3    -14.36      0.00
  -29    3    3     -0.17      0.00
  -28    3    3     15.68      0.00
  -27    3    3     -4.48      0.00
  -26    3    3    -21.53      0.00
  -25    3    3     33.96      0.00
  -24    3    3     15.17      0.00
  -23    3    3     -8.19      0.00
  -22    3    3     -2.66      0.00
  -21    3    3      4.79      0.00
  -20    3    3      3.93      0.00
  -19    3    3     19.86      0.00
  -18    3    3      7.06      0.00
  -17    3    3      4.58      0.00
  -16    3    3    -11.81      0.00
  -15    3    3     -2.54      0.00
  -14    3    3     -7.96      0.00
  -13    3    3      5.79      0.00
  -12    3    3     30.21      0.00
  -11    3    3     23.60      0.00
  -10    3    3     -9.33      0.00
   -9    3    3     -9.49      0.00
   -8    3    3     44.28      0.00
   -7    3    3      2.85      0.00
   -6    3    3      0.73      0.00
   -5    3    3     -2.35      0.00
   -4    3    3   -122.19      0.00
   -3    3    3    240.64      0.00
   -2    3    3     82.86      0.00
   -1    3    3     17.97      0.00
    0    3    3   -227.98      0.00
    1    3    3   -255.60      0.00
    2    3    3    -52.09      0.00
    3    3    3   -124.86      0.00
    4    3    3   -110.88      0.00
    5    3    3    102.49      0.00
    6    3    3    -29.62      0.00
    7    3    3    -52.19      0.00
    8    3    3     -8.84      0.00
    9    3    3     -7.62      0.00
   10    3    3    -32.02      0.00
   11    3    3     -5.68      0.00
   12    3    3    -11.28      0.00
   13    3    3     12.84      0.00
   14    3    3     -8.60      0.00
   15    3    3      1.58      0.00
   16    3    3     -7.43      0.00
   17    3    3     -8.64      0.00
   18    3    3     -8.82      0.00
   19    3    3     -6.83      0.00
   20    3    3      7.49      0.00
   21    3    3      5.55      0.00
   22    3    3    -11.52      0.00
   23    3    3     11.05      0.00
   24    3    3     17.69      0.00
   25    3    3     -5.06      0.00
   26    3    3    -11.73      0.00
   27    3    3      8.21      0.00
   28    3    3     -3.09      0.00
   29    3    3      8.02      0.00
   30    3    3      3.62      0.00
  -30    4    3      7.74      0.00
  -29    4    3     15.64      0.00
  -28    4    3     11.15      0.00
  -27    4    3    -18.59      0.00
  -26    4    3     13.27      0.00
  -25    4    3    -13.03      0.00
  -24    4    3     -3.05      0.00
  -23    4    3    -14.72      0.00
  -22    4    3    -19.08      0.00
  -21    4    3     -6.55      0.00
  -20    4    3    -13.41      0.00
  -19    4    3     -7.22      0.00
  -18    4    3      5.62      0.00
  -17    4    3      7.02      0.00
  -16    4    3    -10.77      0.00
  -15    4    3      1.64      0.00
  -14    4    3    -22.78      0.00
  -13    4    3     15.72      0.00
  -12    4    3    -15.10      0.00
  -11    4    3      5.50      0.00
  -10    4    3     49.49      0.00
   -9    4    3     11.67      0.00
   -8    4    3    -26.33      0.00
   -7    4    3     -2.51      0.00
   -6    4    3     14.14      0.00
   -5    4    3     49.69      0.00
   -4    4    3    -38.83      0.00
   -3    4    3   -117.92      0.00
   -2    4    3     89.44      0.00
   -1    4    3    -36.69      0.00
    0    4    3    -56.13      0.00
    1    4    3   -139.01      0.00
    2    4    3     10.58      0.00
    3    4    3     29.77      0.00
    4    4    3     53.03      0.00
    5    4    3     49.46      0.00
    6    4    3    -48.71      0.00
    7    4    3     -9.05      0.00
    8    4    3    -10.19      0.00
    9    4    3      2.59      0.00
   10    4    3      2.29      0.00
   11    4    3    -22.94      0.00
   12    4    3      0.55      0.00
   13    4    3    -11.54      0.00
   14    4    3     -4.30      0.00
   15    4    3     22.87      0.00
   16    4    3      8.33      0.00
   17    4    3     15.93      0.00
   18    4    3     -8.38      0.00
   19    4    3      7.66      0.00
   20    4    3     -5.55      0.00
   21    4    3     -5.13      0.00
   22    4    3     -1.68      0.00
   23    4    3     13.23      0.00
   24    4    3      0.98      0.00
   25    4    3      1.10      0.00
   26    4    3     10.11      0.00
   27    4    3      5.47      0.00
   28    4    3    -10.05      0.00
   29    4    3    -20.03      0.00
   30    4    3     -8.55      0.00
  -30    5    3      8.94      0.00
  -29    5    3     -3.07      0.00
  -28    5    3    -12.35      0.00
  -27    5    3      8.09      0.00
  -26    5    3      3.66      0.00
  -25    5    3    -13.19      0.00
  -24    5    3      3.44      0.00
  -23    5    3     -3.76      0.00
  -22    5    3     -6.71      0.00
  -21    5    3     -6.50      0.00
  -20    5    3      6.22      0.00
  -19    5    3     -8.79      0.00
  -18    5    3      0.73      0.00
  -17    5    3      2.28      0.00
  -16    5    3      6.65      0.00
  -15    5    3     -5.83      0.00
  -14    5    3     -0.95      0.00
  -13    5    3    -15.03      0.00
  -12    5    3      8.65      0.00
  -11    5    3    -14.65      0.00
  -10    5    3    -22.06      0.00
   -9    5    3      0.69      0.00
   -8    5    3    -18.42      0.00
   -7    5    3    -11.84      0.00
   -6    5    3     -4.26      0.00
   -5    5    3    -77.53      0.00
   -4    5    3    -42.18      0.00
   -3    5    3   -269.35      0.00
   -2    5    3    -53.54      0.00
   -1    5    3   -262.98      0.00
    0    5    3    243.87      0.00
    1    5    3    244.99      0.00
    2    5    3    -33.05      0.00
    3    5    3     73.94      0.00
    4    5    3     50.70      0.00
    5    5    3     32.72      0.00
    6    5    3    -44.12      0.00
    7    5    3    -14.91      0.00
    8    5    3     42.82      0.00
    9    5    3     32.21      0.00
   10    5    3      3.28      0.00
   11    5    3      4.27      0.00
   12    5    3      6.86      0.00
   13    5    3    -13.68      0.00
   14    5    3      6.01      0.00
   15    5    3     -6.21      0.00
   16    5    3     16.42      0.00
   17    5    3     10.70      0.00
   18    5    3      3.36      0.00
   19    5    3     15.54      0.00
   20    5    3      2.46      0.00
   21    5    3     -6.85      0.00
   22    5    3    -16.56      0.00
   23    5    3     -9.70      0.00
   24    5    3     -1.01      0.00
   25    5    3      5.39      0.00
   26    5    3      9.99      0.00
   27    5    3      7.13      0.00
   28    5    3      4.43      0.00
   29    5    3    -13.64      0.00
   30    5    3    -15.00      0.00
  -30    6    3     -3.96      0.00
  -29    6    3    -11.99      0.00
  -28    6    3    -12.85      0.00
  -27    6    3     24.33      0.00
  -26    6    3      5.88      0.00
  -25    6    3     13.25      0.00
  -24    6    3     -0.43      0.00
  -23    6    3      6.21      0.00
  -22    6    3     19.44      0.00
  -21    6    3      4.02      0.00
  -20    6    3      3.44      0.00
  -19    6    3      3.42      0.00
  -18    6    3      7.61      0.00
  -17    6    3     -6.69      0.00
  -16    6    3     -2.16      0.00
  -15    6    3      1.72      0.00
  -14    6    3     21.54      0.00
  -13    6    3     -2.73      0.00
  -12    6    3     20.01      0.00
  -11    6    3      6.61      0.00
  -10    6    3     -0.90      0.00
   -9    6    3    -23.12      0.00
   -8    6    3     -4.32      0.00
   -7    6    3    -19.83      0.00
   -6    6    3    -26.01      0.00
   -5    6    3    -35.26      0.00
   -4    6    3    -30.77      0.00
   -3    6    3    130.16      0.00
   -2    6    3   -208.94      0.00
   -1    6    3     74.47      0.00
    0    6    3     68.67      0.00
    1    6    3     -5.44      0.00
    2    6    3     -2.66      0.00
    3    6    3     23.37      0.00
    4    6    3     25.99      0.00
    5    6    3    -47.22      0.00
    6    6    3     13.06      0.00
    7    6    3      0.83      0.00
    8    6    3     22.78      0.00
    9    6    3     10.29      0.00
   10    6    3    -21.76      0.00
   11    6    3     18.50      0.00
   12    6    3    -19.13      0.00
   13    6    3     -3.00      0.00
   14    6    3     17.99      0.00
   15    6    3      2.69      0.00
   16    6    3      1.21      0.00
   17    6    3    -13.08      0.00
   18    6    3      8.39      0.00
   19    6    3    -11.11      0.00
   20    6    3      6.44      0.00
   21    6    3     -6.07      0.00
   22    6    3     -7.48      0.00
   23    6    3    -10.01      0.00
   24    6    3     16.04      0.00
   25    6    3     -2.23      0.00
   26    6    3      1.09      0.00
   27    6    3     -2.55      0.00
   28    6    3     15.67      0.00
   29    6    3      9.15      0.00
   30    6    3      7.78      0.00
  -30    7    3    -14.70      0.00
  -29    7    3     -3.01      0.00
  -28    7    3     24.46      0.00
  -27    7    3      8.64      0.00
  -26    7    3      0.71      0.00
  -25    7    3      8.87      0.00
  -24    7    3      4.91      0.00
  -23    7    3    -10.84      0.00
  -22    7    3    -16.65      0.00
  -21    7    3     -3.66      0.00
  -20    7    3     -6.56      0.00
  -19    7    3      2.81      0.00
  -18    7    3     -2.67      0.00
  -17    7    3    -14.86      0.00
  -16    7    3      0.23      0.00
  -15    7    3     11.03      0.00
  -14    7    3     -3.18      0.00
  -13    7    3      1.90      0.00
  -12    7    3     19.58      0.00
  -11    7    3     -5.18      0.00
  -10    7    3      0.22      0.00
   -9    7    3     31.58      0.00
   -8    7    3     16.77      0.00
   -7    7    3     21.41      0.00
   -6    7    3     -4.96      0.00
   -5    7    3     93.35      0.00
   -4    7    3     77.70      0.00
   -3    7    3     85.74      0.00
   -2    7    3    101.42      0.00
   -1    7    3    189.03      0.00
    0    7    3    -55.59      0.00
    1    7    3   -118.10      0.00
    2    7    3    -62.29      0.00
    3    7    3     11.97      0.00
    4    7    3     89.61      0.00
    5    7    3    -41.77      0.00
    6    7    3     21.26      0.00
    7    7    3     45.98      0.00
    8    7    3    -22.61      0.00
    9    7    3    -19.20      0.00
   10    7    3    -15.97      0.00
   11    7    3      7.29      0.00
   12    7    3      9.23      0.00
   13    7    3     -3.70      0.00
   14    7    3      2.17      0.00
   15    7    3      3.49      0.00
   16    7    3     -4.59      0.00
   17    7    3     -5.02      0.00
   18    7    3     -0.11      0.00
   19    7    3     -9.72      0.00
   20    7    3     -9.33      0.00
   21    7    3      2.24      0.00
   22    7    3     17.58      0.00
   23    7    3     -7.87      0.00
   24    7    3      3.96      0.00
   25    7    3     -5.32      0.00
   26    7    3      4.21      0.00
   27    7    3     -3.58      0.00
   28    7    3    -19.21      0.00
   29    7    3      2.40      0.00
   30    7    3     10.76      0.00
  -30    8    3      0.32      0.00
  -29    8    3     17.20      0.00
  -28    8    3      9.88      0.00
  -27    8    3    -23.87      0.00
  -26    8    3    -20.68      0.00
  -25    8    3     -9.48      0.00
  -24    8    3      9.65      0.00
  -23    8    3    -10.05      0.00
  -22    8    3     -4.97      0.00
  -21    8    3     -2.85      0.00
  -20    8    3     -3.77      0.00
  -19    8    3     -1.89      0.00
  -18    8    3     -5.22      0.00
  -17    8    3    -16.15      0.00
  -16    8    3      1.42      0.00
  -15    8    3      1.35      0.00
  -14    8    3    -11.90      0.00
  -13    8    3     -3.20      0.00
  -12    8    3    -19.09      0.00
  -11    8    3      0.72      0.00
  -10    8    3    -20.54      0.00
   -9    8    3     15.22      0.00
   -8    8    3      4.85      0.00
   -7    8    3     43.29      0.00
   -6    8    3     15.65      0.00
   -5    8    3     28.92      0.00
   -4    8    3    -10.88      0.00
   -3    8    3    -53.91      0.00
   -2    8    3    194.67      0.00
   -1    8    3     50.72      0.00
    0    8    3    -92.32      0.00
    1    8    3   -117.51      0.00
    2    8    3     52.18      0.00
    3    8    3     47.91      0.00
    4    8    3    -50.64      0.00
    5    8    3      7.56      0.00
    6    8    3     31.55      0.00
    7    8    3     -3.58      0.00
    8    8    3    -11.31      0.00
    9    8    3      6.57      0.00
   10    8    3     13.40      0.00
   11    8    3     18.53      0.00
   12    8    3      5.25      0.00
   13    8    3     -0.67      0.00
   14    8    3     -4.52      0.00
   15    8    3    -13.03      0.00
   16    8    3      1.05      0.00
   17    8    3     11.03      0.00
   18    8    3     -1.75      0.00
   19    8    3     -7.43      0.00
   20    8    3     -4.15      0.00
   21    8    3      9.20      0.00
   22    8    3      5.65      0.00
   23    8    3     -0.81      0.00
   24    8    3     -6.03      0.00
   25    8    3      3.86      0.00
   26    8    3      5.51      0.00
   27    8    3     -6.62      0.00
   28    8    3    -20.55      0.00
   29    8    3      2.09      0.00
   30    8    3     -2.38      0.00
  -30    9    3      8.72      0.00
  -29    9    3    -15.91      0.00
  -28    9    3     -2.61      0.00
  -27    9    3     -1.95      0.00
  -26    9    3     -9.29      0.00
  -25    9    3    -13.15      0.00
  -24    9    3      9.89      0.00
  -23    9    3     -5.92      0.00
  -22    9    3     -1.45      0.00
  -21    9    3     13.26      0.00
  -20    9    3     16.08      0.00
  -19    9    3     -6.35      0.00
  -18    9    3      6.33      0.00
  -17    9    3     12.12      0.00
  -16    9    3     -4.00      0.00
  -15    9    3    -10.14      0.00
  -14    9    3     -3.56      0.00
  -13    9    3     19.16      0.00
  -12    9    3    -19.47      0.00
  -11    9    3     -4.37      0.00
  -10    9    3     -1.22      0.00
   -9    9    3     -4.97      0.00
   -8    9    3    -18.24      0.00
   -7    9    3    -33.06      0.00
   -6    9    3     65.20      0.00
   -5    9    3    -68.06      0.00
   -4    9    3    -64.65      0.00
   -3    9    3      3.42      0.00
   -2    9    3    -11.77      0.00
   -1    9    3    -46.32      0.00
    0    9    3      3.22      0.00
    1    9    3     45.88      0.00
    2    9    3     13.20      0.00
    3    9    3     -7.46      0.00
    4    9    3    -64.83      0.00
    5    9    3      0.76      0.00
    6    9    3      9.27      0.00
    7    9    3    -16.62      0.00
    8    9    3    -18.48      0.00
    9    9    3      4.69      0.00
   10    9    3     14.45      0.00
   11    9    3     -8.66      0.00
   12    9    3    -22.43      0.00
   13    9    3     -3.40      0.00
   14    9    3      9.86      0.00
   15    9    3      7.83      0.00
   16    9    3    -15.55      0.00
   17    9    3     -4.08      0.00
   18    9    3    -13.33      0.00
   19    9    3      9.82      0.00
   20    9    3      5.66      0.00
   21    9    3     -3.86      0.00
   22    9    3    -17.80      0.00
   23    9    3      5.91      0.00
   24    9    3      0.20      0.00
   25    9    3      7.09      0.00
   26    9    3    -17.24      0.00
   27    9    3    -13.51      0.00
   28    9    3     11.56      0.00
   29    9    3      2.51      0.00
   30    9    3      2.27      0.00
  -30   10    3      0.92      0.00
  -29   10    3      6.25      0.00
  -28   10    3     -3.21      0.00
  -27   10    3     10.57      0.00
  -26   10    3     18.55      0.00
  -25   10    3      2.44      0.00
  -24   10    3      4.52      0.00
  -23   10    3     10.57      0.00
  -22   10    3      1.83      0.00
  -21   10    3     22.51      0.00
  -20   10    3      1.26      0.00
  -19   10    3      6.03      0.00
  -18   10    3      5.02      0.00
  -17   10    3     10.24      0.00
  -16   10    3      1.32      0.00
  -15   10    3    -11.09      0.00
  -14   10    3      8.86      0.00
  -13   10    3    -10.31      0.00
  -12   10    3     13.14      0.00
  -11   10    3     11.40      0.00
  -10   10    3      6.72      0.00
   -9   10    3    -22.15      0.00
   -8   10    3     39.22      0.00
   -7   10    3     -6.50      0.00
   -6   10    3    -28.64      0.00
   -5   10    3    -26.81      0.00
   -4   10    3     18.07      0.00
   -3   10    3     31.80      0.00
   -2   10    3    -48.33      0.00
   -1   10    3    -86.15      0.00
    0   10    3     16.65      0.00
    1   10    3    110.75      0.00
    2   10    3     27.05      0.00
    3   10    3    -36.19      0.00
    4   10    3     -6.00      0.00
    5   10    3     31.68      0.00
    6   10    3    -16.22      0.00
    7   10    3     -1.86      0.00
    8   10    3     -0.10      0.00
    9   10    3     -2.59      0.00
   10   10    3     -6.49      0.00
   11   10    3    -27.56      0.00
   12   10    3     -8.64      0.00
   13   10    3    -10.26      0.00
   14   10    3     -2.15      0.00
   15   10    3     -1.02      0.00
   16   10    3     -5.97      0.00
   17   10    3     -0.39      0.00
   18   10    3      4.75      0.00
   19   10    3      7.02      0.00
   20   10    3    -13.68      0.00
   21   10    3      1.54      0.00
   22   10    3    -11.02      0.00
   23   10    3      3.89      0.00
   24   10    3     -0.82      0.00
   25   10    3      5.20      0.00
   26   10    3      5.32      0.00
   27   10    3      2.45      0.00
   28   10    3     -2.87      0.00
   29   10    3     15.73      0.00
   30   10    3     13.94      0.00
  -30   11    3    -14.04      0.00
  -29   11    3     20.22      0.00
  -28   11    3      3.32      0.00
  -27   11    3      2.93      0.00
  -26   11    3     21.21      0.00
  -25   11    3      8.58      0.00
  -24   11    3    -13.99      0.00
  -23   11    3      1.55      0.00
  -22   11    3     20.70      0.00
  -21   11    3     -8.50      0.00
  -20   11    3    -17.42      0.00
  -19   11    3      3.86      0.00
  -18   11    3     12.53      0.00
  -17   11    3      1.02      0.00
  -16   11    3     -3.11      0.00
  -15   11    3    -13.94      0.00
  -14   11    3      7.49      0.00
  -13   11    3    -16.77      0.00
  -12   11    3     14.14      0.00
  -11   11    3     -6.46      0.00
  -10   11    3     -4.85      0.00
   -9   11    3    -11.10      0.00
   -8   11    3     -6.02      0.00
   -7   11    3     10.08      0.00
   -6   11    3    -73.02      0.00
   -5   11    3     23.65      0.00
   -4   11    3     57.27      0.00
   -3   11    3     44.46      0.00
   -2   11    3     -9.10      0.00
   -1   11    3    -21.52      0.00
    0   11    3      5.87      0.00
    1   11    3    -47.59      0.00
    2   11    3      0.03      0.00
    3   11    3    -26.91      0.00
    4   11    3      4.94      0.00
    5   11    3     -8.85      0.00
    6   11    3     -8.05      0.00
    7   11    3     10.43      0.00
    8   11    3     19.24      0.00
    9   11    3     17.67      0.00
   10   11    3    -18.28      0.00
   11   11    3    -21.68      0.00
   12   11    3      9.45      0.00
   13   11    3     26.26      0.00
   14   11    3     24.40      0.00
   15   11    3      6.83      0.00
   16   11    3     -1.20      0.00
   17   11    3     -7.69      0.00
   18   11    3      4.06      0.00
   19   11    3     -1.55      0.00
   20   11    3      3.59      0.00
   21   11    3      0.79      0.00
   22   11    3      8.71      0.00
   23   11    3    -13.17      0.00
   24   11    3     10.83      0.00
   25   11    3      3.89      0.00
   26   11    3     16.23      0.00
   27   11    3     14.52      0.00
   28   11    3    -14.49      0.00
   29   11    3    -11.75      0.00
   30   11    3     -4.46      0.00
  -29   12    3     -3.50      0.00
  -28   12    3     11.98      0.00
  -27   12    3    -10.79      0.00
  -26   12    3    -22.43      0.00
  -25   12    3     -7.41      0.00
  -24   12    3     -4.54      0.00
  -23   12    3    -21.56      0.00
  -22   12    3      2.01      0.00
  -21   12    3     -1.51      0.00
  -20   12    3     -6.49      0.00
  -19   12    3    -18.83      0.00
  -18   12    3     -6.49      0.00
  -17   12    3     -0.86      0.00
  -16   12    3    -12.16      0.00
  -15   12    3     15.36      0.00
  -14   12    3      1.45      0.00
  -13   12    3     15.17      0.00
  -12   12    3      0.85      0.00
  -11   12    3      2.44      0.00
  -10   12    3     -7.28      0.00
   -9   12    3     33.87      0.00
   -8   12    3     -8.53      0.00
   -7   12    3    -39.79      0.00
   -6   12    3      6.17      0.00
   -5   12    3     19.47      0.00
   -4   12    3     16.97      0.00
   -3   12    3     -9.57      0.00
   -2   12    3     -3.39      0.00
   -1   12    3     42.21      0.00
    0   12    3      4.61      0.00
    1   12    3    -31.93      0.00
    2   12    3    -40.15      0.00
    3   12    3    -10.22      0.00
    4   12    3     24.42      0.00
    5   12    3    -21.52      0.00
    6   12    3    -11.19      0.00
    7   12    3     -6.88      0.00
    8   12    3     -5.06      0.00
    9   12    3    -19.73      0.00
   10   12    3     -8.09      0.00
   11   12    3     23.12      0.00
   12   12    3     30.82      0.00
   13   12    3     10.38      0.00
   14   12    3     -5.46      0.00
   15   12    3    -19.71      0.00
   16   12    3      3.49      0.00
   17   12    3     -3.38      0.00
   18   12    3     -4.20      0.00
   19   12    3     -7.12      0.00
   20   12    3     10.11      0.00
   21   12    3      6.29      0.00
   22   12    3     20.73      0.00
   23   12    3     -7.86      0.00
   24   12    3     -1.47      0.00
   25   12    3     11.76      0.00
   26   12    3     -3.48      0.00
   27   12    3    -16.49      0.00
   28   12    3      4.64      0.00
   29   12    3     -6.56      0.00
  -29   13    3     -7.14      0.00
  -28   13    3     17.65      0.00
  -27   13    3      1.42      0.00
  -26   13    3    -24.74      0.00
  -25   13    3     -2.88      0.00
  -24   13    3     -0.74      0.00
  -23   13    3      5.98      0.00
  -22   13    3     -7.49      0.00
  -21   13    3      1.15      0.00
  -20   13    3     -1.11      0.00
  -19   13    3      3.89      0.00
  -18   13    3     -8.29      0.00
  -17   13    3      9.97      0.00
  -16   13    3      8.66      0.00
  -15   13    3     19.58      0.00
  -14   13    3     -0.53      0.00
  -13   13    3     23.40      0.00
  -12   13    3    -13.91      0.00
  -11   13    3     22.52      0.00
  -10   13    3     21.78      0.00
   -9   13    3     -9.80      0.00
   -8   13    3     28.34      0.00
   -7   13    3    -16.66      0.00
   -6   13    3     19.01      0.00
   -5   13    3     14.22      0.00
   -4   13    3    -40.48      0.00
   -3   13    3    -33.43      0.00
   -2   13    3      9.30      0.00
   -1   13    3      9.99      0.00
    0   13    3      9.07      0.00
    1   13    3     30.86      0.00
    2   13    3      4.87      0.00
    3   13    3     15.04      0.00
    4   13    3     -4.52      0.00
    5   13    3      3.81      0.00
    6   13    3     10.80      0.00
    7   13    3    -17.60      0.00
    8   13    3     11.53      0.00
    9   13    3    -12.00      0.00
   10   13    3     -5.76      0.00
   11   13    3      2.41      0.00
   12   13    3     -4.21      0.00
   13   13    3      4.17      0.00
   14   13    3    -21.61      0.00
   15   13    3    -16.45      0.00
   16   13    3     16.64      0.00
   17   13    3     -6.53      0.00
   18   13    3      4.59      0.00
   19   13    3     17.12      0.00
   20   13    3      0.12      0.00
   21   13    3     -6.12      0.00
   22   13    3    -19.52      0.00
   23   13    3     19.51      0.00
   24   13    3     11.30      0.00
   25   13    3     -0.61      0.00
   26   13    3    -21.47      0.00
   27   13    3    -23.75      0.00
   28   13    3     17.73      0.00
   29   13    3     25.04      0.00
  -29   14    3     -2.04      0.00
  -28   14    3    -10.58      0.00
  -27   14    3     -0.36      0.00
  -26   14    3     17.10      0.00
  -25   14    3      5.84      0.00
  -24   14    3     -3.86      0.00
  -23   14    3      4.80      0.00
  -22   14    3     10.67      0.00
  -21   14    3      5.49      0.00
  -20   14    3    -14.79      0.00
  -19   14    3      3.30      0.00
  -18   14    3     20.65      0.00
  -17   14    3     -7.39      0.00
  -16   14    3      9.27      0.00
  -15   14    3     -8.56      0.00
  -14   14    3     -7.86      0.00
  -13   14    3    -20.73      0.00
  -12   14    3    -15.74      0.00
  -11   14    3     -7.26      0.00
  -10   14    3      4.27      0.00
   -9   14    3    -13.35      0.00
   -8   14    3      2.10      0.00
   -7   14    3     21.47      0.00
   -6   14    3    -12.00      0.00
   -5   14    3    -12.29      0.00
   -4   14    3    -24.62      0.00
   -3   14    3      8.47      0.00
   -2   14    3    -13.44      0.00
   -1   14    3    -17.21      0.00
    0   14    3      2.23      0.00
    1   14    3      3.43      0.00
    2   14    3     -4.02      0.00
    3   14    3     27.23      0.00
    4   14    3     -2.24      0.00
    5   14    3      0.42      0.00
    6   14    3      7.96      0.00
    7   14    3     17.03      0.00
    8   14    3      4.50      0.00
    9   14    3      5.11      0.00
   10   14    3      8.52      0.00
   11   14    3     17.24      0.00
   12   14    3    -21.67      0.00
   13   14    3     -3.01      0.00
   14   14    3     -7.66      0.00
   15   14    3     23.21      0.00
   16   14    3      0.21      0.00
   17   14    3      5.43      0.00
   18   14    3      5.02      0.00
   19   14    3     -5.27      0.00
   20   14    3     -8.31      0.00
   21   14    3    -10.22      0.00
   22   14    3     -4.29      0.00
   23   14    3     -6.55      0.00
   24   14    3     -3.22      0.00
   25   14    3     -8.24      0.00
   26   14    3    -10.09      0.00
   27   14    3      4.47      0.00
   28   14    3    -14.95      0.00
   29   14    3     -1.10      0.00
  -29   15    3     12.97      0.00
  -28   15    3      2.59      0.00
  -27   15    3    -18.80      0.00
  -26   15    3      0.03      0.00
  -25   15    3     -5.68      0.00
  -24   15    3     -8.64      0.00
  -23   15    3      3.23      0.00
  -22   15    3     -5.33      0.00
  -21   15    3    -10.86      0.00
  -20   15    3    -15.11      0.00
  -19   15    3     -1.66      0.00
  -18   15    3     -0.66      0.00
  -17   15    3    -10.78      0.00
  -16   15    3     -1.94      0.00
  -15   15    3     -7.23      0.00
  -14   15    3     24.06      0.00
  -13   15    3    -12.77      0.00
  -12   15    3      3.27      0.00
  -11   15    3     -5.09      0.00
  -10   15    3    -35.41      0.00
   -9   15    3     21.38      0.00
   -8   15    3    -31.35      0.00
   -7   15    3     16.29      0.00
   -6   15    3    -26.51      0.00
   -5   15    3      2.02      0.00
   -4   15    3     47.42      0.00
   -3   15    3      2.72      0.00
   -2   15    3     26.72      0.00
   -1   15    3    -30.57      0.00
    0   15    3     14.40      0.00
    1   15    3     -4.72      0.00
    2   15    3     -7.38      0.00
    3   15    3     -4.91      0.00
    4   15    3     14.36      0.00
    5   15    3      0.61      0.00
    6   15    3    -36.44      0.00
    7   15    3     15.43      0.00
    8   15    3    -39.09      0.00
    9   15    3     -3.99      0.00
   10   15    3     10.31      0.00
   11   15    3      6.04      0.00
   12   15    3      0.16      0.00
   13   15    3    -28.04      0.00
   14   15    3      8.72      0.00
   15   15    3      3.87      0.00
   16   15    3     -3.45      0.00
   17   15    3      8.94      0.00
   18   15    3     -5.48      0.00
   19   15    3     -6.78      0.00
   20   15    3     -9.73      0.00
   21   15    3      6.31      0.00
   22   15    3      1.16      0.00
   23   15    3     -5.91      0.00
   24   15    3      1.30      0.00
   25   15    3    -14.18      0.00
   26   15    3     -0.60      0.00
   27   15    3     -5.07      0.00
   28   15    3      7.84      0.00
   29   15    3     -9.31      0.00
  -29   16    3     -3.40      0.00
  -28   16    3      2.66      0.00
  -27   16    3      5.11      0.00
  -26   16    3    -20.46      0.00
  -25   16    3      1.49      0.00
  -24   16    3      4.53      0.00
  -23   16    3    -17.54      0.00
  -22   16    3     -9.96      0.00
  -21   16    3      1.69      0.00
  -20   16    3     25.33      0.00
  -19   16    3     26.09      0.00
  -18   16    3     -5.03      0.00
  -17   16    3      4.33      0.00
  -16   16    3     -1.10      0.00
  -15   16    3     -2.34      0.00
  -14   16    3     -2.29      0.00
  -13   16    3     -0.11      0.00
  -12   16    3     17.42      0.00
  -11   16    3     14.51      0.00
  -10   16    3     -4.65      0.00
   -9   16    3    -25.67      0.00
   -8   16    3     -1.32      0.00
   -7   16    3     -9.01      0.00
   -6   16    3     14.12      0.00
   -5   16    3     22.01      0.00
   -4   16    3     21.59      0.00
   -3   16    3    -20.08      0.00
   -2   16    3     17.54      0.00
   -1   16    3      5.30      0.00
    0   16    3     -1.00      0.00
    1   16    3    -14.57      0.00
    2   16    3    -11.64      0.00
    3   16    3     -1.23      0.00
    4   16    3      4.24      0.00
    5   16    3     -9.01      0.00
    6   16    3      0.64      0.00
    7   16    3     18.08      0.00
    8   16    3    -28.55      0.00
    9   16    3    -25.83      0.00
   10   16    3      0.24      0.00
   11   16    3     -3.32      0.00
   12   16    3     -1.37      0.00
   13   16    3     -0.85      0.00
   14   16    3     15.72      0.00
   15   16    3    -10.00      0.00
   16   16    3     -2.63      0.00
   17   16    3      7.24      0.00
   18   16    3    -10.09      0.00
   19   16    3     -4.72      0.00
   20   16    3    -14.01      0.00
   21   16    3     19.28      0.00
   22   16    3     -2.20      0.00
   23   16    3     -0.64      0.00
   24   16    3     12.76      0.00
   25   16    3     13.00      0.00
   26   16    3     11.34      0.00
   27   16    3     -4.96      0.00
   28   16    3     19.26      0.00
   29   16    3     13.32      0.00
  -28   17    3    -18.83      0.00
  -27   17    3     14.01      0.00
  -26   17    3      0.41      0.00
  -25   17    3     -1.66      0.00
  -24   17    3     29.46      0.00
  -23   17    3     -2.96      0.00
  -22   17    3      4.37      0.00
  -21   17    3     -5.27      0.00
  -20   17    3      6.56      0.00
  -19   17    3     -0.71      0.00
  -18   17    3     12.48      0.00
  -17   17    3      2.20      0.00
  -16   17    3     -3.16      0.00
  -15   17    3      2.45      0.00
  -14   17    3    -18.09      0.00
  -13   17    3      0.15      0.00
  -12   17    3    -10.50      0.00
  -11   17    3      3.67      0.00
  -10   17    3     24.23      0.00
   -9   17    3    -25.41      0.00
   -8   17    3     24.14      0.00
   -7   17    3     -9.45      0.00
   -6   17    3      8.98      0.00
   -5   17    3     31.23      0.00
   -4   17    3    -26.53      0.00
   -3   17    3      0.23      0.00
   -2   17    3    -40.02      0.00
   -1   17    3     13.96      0.00
    0   17    3    -24.69      0.00
    1   17    3     -0.58      0.00
    2   17    3    -17.71      0.00
    3   17    3      1.28      0.00
    4   17    3     -8.97      0.00
    5   17    3    -18.37      0.00
    6   17    3     37.56      0.00
    7   17    3      6.47      0.00
    8   17    3     24.57      0.00
    9   17    3      6.84      0.00
   10   17    3      2.66      0.00
   11   17    3     -0.42      0.00
   12   17    3    -16.38      0.00
   13   17    3     33.34      0.00
   14   17    3      5.22      0.00
   15   17    3     -1.31      0.00
   16   17    3     -6.13      0.00
   17   17    3    -11.14      0.00
   18   17    3      2.21      0.00
   19   17    3     -0.90      0.00
   20   17    3     21.53      0.00
   21   17    3      6.22      0.00
   22   17    3     -8.14      0.00
   23   17    3     19.21      0.00
   24   17    3      1.47      0.00
   25   17    3      6.78      0.00
   26   17    3      4.60      0.00
   27   17    3     16.63      0.00
   28   17    3    -20.71      0.00
  -28   18    3     -7.93      0.00
  -27   18    3      3.21      0.00
  -26   18    3     13.13      0.00
  -25   18    3      7.13      0.00
  -24   18    3    -14.58      0.00
  -23   18    3     10.24      0.00
  -22   18    3     18.05      0.00
  -21   18    3      8.08      0.00
  -20   18    3    -28.23      0.00
  -19   18    3    -32.98      0.00
  -18   18    3      5.86      0.00
  -17   18    3     -4.85      0.00
  -16   18    3     -3.04      0.00
  -15   18    3     -1.86      0.00
  -14   18    3    -12.80      0.00
  -13   18    3      6.92      0.00
  -12   18    3      4.16      0.00
  -11   18    3      3.12      0.00
  -10   18    3    -14.65      0.00
   -9   18    3      6.35      0.00
   -8   18    3      3.90      0.00
   -7   18    3     21.08      0.00
   -6   18    3     17.77      0.00
   -5   18    3     -3.57      0.00
   -4   18    3    -29.16      0.00
   -3   18    3     13.28      0.00
   -2   18    3      9.58      0.00
   -1   18    3    -19.87      0.00
    0   18    3    -11.40      0.00
    1   18    3      8.00      0.00
    2   18    3     -8.08      0.00
    3   18    3    -14.45      0.00
    4   18    3     -3.72      0.00
    5   18    3      8.70      0.00
    6   18    3     -1.77      0.00
    7   18    3     -7.90      0.00
    8   18    3     11.82      0.00
    9   18    3      8.76      0.00
   10   18    3      6.78      0.00
   11   18    3     13.10      0.00
   12   18    3    -11.76      0.00
   13   18    3     -9.70      0.00
   14   18    3      1.42      0.00
   15   18    3     -4.91      0.00
   16   18    3      5.75      0.00
   17   18    3    -11.29      0.00
   18   18    3      5.72      0.00
   19   18    3     -2.49      0.00
   20   18    3     11.50      0.00
   21   18    3     -0.74      0.00
   22   18    3    -10.71      0.00
   23   18    3     -5.08      0.00
   24   18    3      3.87      0.00
   25   18    3    -17.39      0.00
   26   18    3    -12.52      0.00
   27   18    3     12.52      0.00
   28   18    3    -12.00      0.00
  -28   19    3     -5.14      0.00
  -27   19    3     -6.86      0.00
  -26   19    3     26.51      0.00
  -25   19    3     18.95      0.00
  -24   19    3    -28.69      0.00
  -23   19    3     36.58      0.00
  -22   19    3      9.62      0.00
  -21   19    3    -12.24      0.00
  -20   19    3    -16.36      0.00
  -19   19    3     14.68      0.00
  -18   19    3     -3.73      0.00
  -17   19    3     -5.37      0.00
  -16   19    3    -11.63      0.00
  -15   19    3     10.05      0.00
  -14   19    3     17.37      0.00
  -13   19    3     -8.68      0.00
  -12   19    3     -2.83      0.00
  -11   19    3     -2.73      0.00
  -10   19    3     -6.56      0.00
   -9   19    3     31.33      0.00
   -8   19    3      6.56      0.00
   -7   19    3    -19.90      0.00
   -6   19    3     -3.66      0.00
   -5   19    3    -23.39      0.00
   -4   19    3     18.54      0.00
   -3   19    3      1.18      0.00
   -2   19    3     22.29      0.00
   -1   19    3    -17.98      0.00
    0   19    3     -7.55      0.00
    1   19    3     30.27      0.00
    2   19    3      0.79      0.00
    3   19    3      1.17      0.00
    4   19    3      1.29      0.00
    5   19    3     18.17      0.00
    6   19    3    -17.02      0.00
    7   19    3      3.40      0.00
    8   19    3    -23.04      0.00
    9   19    3      5.04      0.00
   10   19    3     12.52      0.00
   11   19    3     -5.08      0.00
   12   19    3     18.48      0.00
   13   19    3     -8.25      0.00
   14   19    3     -4.09      0.00
   15   19    3     -6.24      0.00
   16   19    3    -10.13      0.00
   17   19    3      5.46      0.00
   18   19    3    -11.17      0.00
   19   19    3     -0.87      0.00
   20   19    3     -1.94      0.00
   21   19    3      4.14      0.00
   22   19    3     10.29      0.00
   23   19    3    -24.19      0.00
   24   19    3     -2.63      0.00
   25   19    3      2.08      0.00
   26   19    3     17.16      0.00
   27   19    3    -11.33      0.00
   28   19    3      9.61      0.00
  -28   20    3     11.35      0.00
  -27   20    3     -4.11      0.00
  -26   20    3    -11.52      0.00
  -25   20    3    -28.10      0.00
  -24   20    3      9.50      0.00
  -23   20    3      2.54      0.00
  -22   20    3    -12.94      0.00
  -21   20    3      3.91      0.00
  -20   20    3     23.65      0.00
  -19   20    3     24.22      0.00
  -18   20    3     -0.53      0.00
  -17   20    3      2.46      0.00
  -16   20    3     -3.50      0.00
  -15   20    3     -2.23      0.00
  -14   20    3     21.57      0.00
  -13   20    3    -11.69      0.00
  -12   20    3     -8.30      0.00
  -11   20    3     -2.53      0.00
  -10   20    3     14.56      0.00
   -9   20    3     10.21      0.00
   -8   20    3     -5.41      0.00
   -7   20    3    -21.08      0.00
   -6   20    3    -22.05      0.00
   -5   20    3    -27.81      0.00
   -4   20    3     19.44      0.00
   -3   20    3     -8.75      0.00
   -2   20    3     -3.08      0.00
   -1   20    3     15.76      0.00
    0   20    3     14.37      0.00
    1   20    3      0.05      0.00
    2   20    3     -7.62      0.00
    3   20    3      7.19      0.00
    4   20    3     27.36      0.00
    5   20    3      2.76      0.00
    6   20    3      5.47      0.00
    7   20    3     -6.98      0.00
    8   20    3     -3.81      0.00
    9   20    3     -2.81      0.00
   10   20    3      5.52      0.00
   11   20    3     -8.17      0.00
   12   20    3     10.29      0.00
   13   20    3      0.15      0.00
   14   20    3     -6.53      0.00
   15   20    3     16.81      0.00
   16   20    3     -7.26      0.00
   17   20    3     14.12      0.00
   18   20    3     12.62      0.00
   19   20    3      1.86      0.00
   20   20    3     -1.10      0.00
   21   20    3      5.70      0.00
   22   20    3     12.74      0.00
   23   20    3      4.32      0.00
   24   20    3     10.80      0.00
   25   20    3     -8.93      0.00
   26   20    3     15.21      0.00
   27   20    3    -15.77      0.00
   28   20    3      2.85      0.00
  -27   21    3     -0.66      0.00
  -26   21    3    -10.88      0.00
  -25   21    3    -47.02      0.00
  -24   21    3     20.54      0.00
  -23   21    3     -3.61      0.00
  -22   21    3     -7.99      0.00
  -21   21    3     -6.33      0.00
  -20   21    3     14.30      0.00
  -19   21    3     -3.04      0.00
  -18   21    3     13.88      0.00
  -17   21    3     -0.40      0.00
  -16   21    3      9.98      0.00
  -15   21    3     -1.19      0.00
  -14   21    3     -2.44      0.00
  -13   21    3      7.47      0.00
  -12   21    3     -6.11      0.00
  -11   21    3      0.06      0.00
  -10   21    3     15.76      0.00
   -9   21    3     -5.79      0.00
   -8   21    3    -14.08      0.00
   -7   21    3     11.29      0.00
   -6   21    3     -8.07      0.00
   -5   21    3      7.29      0.00
   -4   21    3    -18.24      0.00
   -3   21    3     -1.75      0.00
   -2   21    3      0.54      0.00
   -1   21    3     -0.06      0.00
    0   21    3     36.99      0.00
    1   21    3    -25.88      0.00
    2   21    3     20.50      0.00
    3   21    3    -16.88      0.00
    4   21    3     13.99      0.00
    5   21    3      0.31      0.00
    6   21    3     -8.72      0.00
    7   21    3    -18.63      0.00
    8   21    3     30.94      0.00
    9   21    3     -7.61      0.00
   10   21    3    -12.09      0.00
   11   21    3     10.70      0.00
   12   21    3    -17.25      0.00
   13   21    3     -3.62      0.00
   14   21    3     13.82      0.00
   15   21    3      4.82      0.00
   16   21    3      7.51      0.00
   17   21    3     -3.44      0.00
   18   21    3     10.89      0.00
   19   21    3     -0.62      0.00
   20   21    3     -1.51      0.00
   21   21    3      2.56      0.00
   22   21    3     -3.04      0.00
   23   21    3     20.59      0.00
   24   21    3      6.80      0.00
   25   21    3     -4.68      0.00
   26   21    3    -26.43      0.00
   27   21    3     14.90      0.00
  -27   22    3     -4.84      0.00
  -26   22    3     -5.90      0.00
  -25   22    3     25.93      0.00
  -24   22    3     -4.94      0.00
  -23   22    3    -14.32      0.00
  -22   22    3     -1.38      0.00
  -21   22    3     -3.68      0.00
  -20   22    3      9.48      0.00
  -19   22    3      2.30      0.00
  -18   22    3     10.71      0.00
  -17   22    3     -0.98      0.00
  -16   22    3    -18.02      0.00
  -15   22    3     11.83      0.00
  -14   22    3     -9.58      0.00
  -13   22    3      4.09      0.00
  -12   22    3      0.94      0.00
  -11   22    3     16.21      0.00
  -10   22    3    -25.29      0.00
   -9   22    3     -6.95      0.00
   -8   22    3      1.03      0.00
   -7   22    3      7.47      0.00
   -6   22    3     17.94      0.00
   -5   22    3     32.24      0.00
   -4   22    3    -13.21      0.00
   -3   22    3    -12.53      0.00
   -2   22    3     -1.33      0.00
   -1   22    3      3.32      0.00
    0   22    3    -12.08      0.00
    1   22    3      0.27      0.00
    2   22    3     18.97      0.00
    3   22    3     18.90      0.00
    4   22    3     -8.13      0.00
    5   22    3      3.33      0.00
    6   22    3     -6.33      0.00
    7   22    3      5.50      0.00
    8   22    3     -9.24      0.00
    9   22    3     -0.91      0.00
   10   22    3      2.05      0.00
   11   22    3      2.87      0.00
   12   22    3      9.12      0.00
   13   22    3      8.50      0.00
   14   22    3      1.61      0.00
   15   22    3    -17.64      0.00
   16   22    3     -5.24      0.00
   17   22    3     -5.76      0.00
   18   22    3     -3.20      0.00
   19   22    3     -0.04      0.00
   20   22    3    -11.03      0.00
   21   22    3      7.17      0.00
   22   22    3    -12.62      0.00
   23   22    3      2.69      0.00
   24   22    3    -10.01      0.00
   25   22    3     -7.55      0.00
   26   22    3    -21.14      0.00
   27   22    3      7.80      0.00
  -27   23    3      2.93      0.00
  -26   23    3    -13.99      0.00
  -25   23    3     45.80      0.00
  -24   23    3      1.11      0.00
  -23   23    3     -1.00      0.00
  -22   23    3     18.54      0.00
  -21   23    3     10.80      0.00
  -20   23    3    -18.83      0.00
  -19   23    3      0.50      0.00
  -18   23    3    -13.76      0.00
  -17   23    3     -6.06      0.00
  -16   23    3    -16.91      0.00
  -15   23    3      1.46      0.00
  -14   23    3     -0.30      0.00
  -13   23    3      4.83      0.00
  -12   23    3    -12.49      0.00
  -11   23    3      6.43      0.00
  -10   23    3     -1.79      0.00
   -9   23    3     -8.12      0.00
   -8   23    3     -6.12      0.00
   -7   23    3     23.32      0.00
   -6   23    3      9.04      0.00
   -5   23    3     -9.90      0.00
   -4   23    3      2.18      0.00
   -3   23    3      9.72      0.00
   -2   23    3      4.11      0.00
   -1   23    3     10.28      0.00
    0   23    3    -31.12      0.00
    1   23    3     19.26      0.00
    2   23    3     -8.49      0.00
    3   23    3     20.96      0.00
    4   23    3     -9.98      0.00
    5   23    3     14.41      0.00
    6   23    3     -6.80      0.00
    7   23    3      8.32      0.00
    8   23    3    -18.70      0.00
    9   23    3     -6.86      0.00
   10   23    3      5.61      0.00
   11   23    3      2.06      0.00
   12   23    3      7.29      0.00
   13   23    3     -6.48      0.00
   14   23    3     -6.71      0.00
   15   23    3      5.58      0.00
   16   23    3      1.55      0.00
   17   23    3      1.47      0.00
   18   23    3      7.82      0.00
   19   23    3      7.08      0.00
   20   23    3     -1.51      0.00
   21   23    3    -13.14      0.00
   22   23    3      9.40      0.00
   23   23    3     -4.32      0.00
   24   23    3    -14.14      0.00
   25   23    3     -7.37      0.00
   26   23    3     20.97      0.00
   27   23    3     -7.44      0.00
  -26   24    3     17.43      0.00
  -25   24    3     -1.63      0.00
  -24   24    3      5.46      0.00
  -23   24    3     -0.77      0.00
  -22   24    3    -13.20      0.00
  -21   24    3     20.76      0.00
  -20   24    3     -3.06      0.00
  -19   24    3     -9.96      0.00
  -18   24    3     -7.83      0.00
  -17   24    3    -32.44      0.00
  -16   24    3      9.00      0.00
  -15   24    3      9.08      0.00
  -14   24    3     -1.74      0.00
  -13   24    3     -1.76      0.00
  -12   24    3      1.93      0.00
  -11   24    3    -17.16      0.00
  -10   24    3     21.81      0.00
   -9   24    3    -13.75      0.00
   -8   24    3     -4.27      0.00
   -7   24    3     -0.28      0.00
   -6   24    3      6.24      0.00
   -5   24    3    -14.45      0.00
   -4   24    3      5.03      0.00
   -3   24    3      9.86      0.00
   -2   24    3      1.28      0.00
   -1   24    3    -16.16      0.00
    0   24    3    -10.71      0.00
    1   24    3    -10.51      0.00
    2   24    3    -17.13      0.00
    3   24    3    -26.54      0.00
    4   24    3     -7.67      0.00
    5   24    3     12.56      0.00
    6   24    3     -8.32      0.00
    7   24    3     -0.66      0.00
    8   24    3     10.38      0.00
    9   24    3    -10.66      0.00
   10   24    3     -7.45      0.00
   11   24    3      3.88      0.00
   12   24    3     -8.28      0.00
   13   24    3     -6.16      0.00
   14   24    3    -14.68      0.00
   15   24    3     17.39      0.00
   16   24    3     15.30      0.00
   17   24    3     -9.61      0.00
   18   24    3      1.34      0.00
   19   24    3     14.05      0.00
   20   24    3     14.48      0.00
   21   24    3     -4.82      0.00
   22   24    3      3.81      0.00
   23   24    3      2.53      0.00
   24   24    3     -3.76      0.00
   25   24    3      7.21      0.00
   26   24    3     13.38      0.00
  -26   25    3     22.63      0.00
  -25   25    3    -22.22      0.00
  -24   25    3    -13.29      0.00
  -23   25    3     -1.53      0.00
  -22   25    3    -13.64      0.00
  -21   25    3    -31.17      0.00
  -20   25    3     13.94      0.00
  -19   25    3     -4.89      0.00
  -18   25    3      9.18      0.00
  -17   25    3      2.58      0.00
  -16   25    3      9.21      0.00
  -15   25    3     -2.04      0.00
  -14   25    3     10.41      0.00
  -13   25    3     -4.94      0.00
  -12   25    3     14.66      0.00
  -11   25    3      2.10      0.00
  -10   25    3      5.68      0.00
   -9   25    3    -14.92      0.00
   -8   25    3     11.18      0.00
   -7   25    3    -18.74      0.00
   -6   25    3     -1.00      0.00
   -5   25    3     -8.11      0.00
   -4   25    3     10.83      0.00
   -3   25    3      0.88      0.00
   -2   25    3     -8.45      0.00
   -1   25    3     -6.55      0.00
    0   25    3      1.13      0.00
    1   25    3    -15.30      0.00
    2   25    3      1.05      0.00
    3   25    3     -9.78      0.00
    4   25    3     -5.56      0.00
    5   25    3    -18.12      0.00
    6   25    3      0.63      0.00
    7   25    3    -12.93      0.00
    8   25    3      1.26      0.00
    9   25    3     26.47      0.00
   10   25    3     10.05      0.00
   11   25    3      0.75      0.00
   12   25    3     -9.46      0.00
   13   25    3      1.01      0.00
   14   25    3      0.72      0.00
   15   25    3      5.10      0.00
   16   25    3      7.06      0.00
   17   25    3      0.62      0.00
   18   25    3     -8.63      0.00
   19   25    3    -14.64      0.00
   20   25    3     -3.23      0.00
   21   25    3     -1.28      0.00
   22   25    3    -10.17      0.00
   23   25    3     -3.49      0.00
   24   25    3     -6.46      0.00
   25   25    3      0.39      0.00
   26   25    3      8.22      0.00
  -25   26    3      5.58      0.00
  -24   26    3     -0.43      0.00
  -23   26    3     -4.52      0.00
  -22   26    3      5.06      0.00
  -21   26    3    -15.71      0.00
  -20   26    3     -7.43      0.00
  -19   26    3     -1.43      0.00
  -18   26    3     -9.46      0.00
  -17   26    3     27.53      0.00
  -16   26    3      0.88      0.00
  -15   26    3      0.98      0.00
  -14   26    3     -1.20      0.00
  -13   26    3      0.50      0.00
  -12   26    3     10.65      0.00
  -11   26    3      6.88      0.00
  -10   26    3    -24.20      0.00
   -9   26    3      8.11      0.00
   -8   26    3      1.16      0.00
   -7   26    3     -1.76      0.00
   -6   26    3    -10.94      0.00
   -5   26    3     11.43      0.00
   -4   26    3      7.62      0.00
   -3   26    3      4.00      0.00
   -2   26    3     -0.37      0.00
   -1   26    3     -8.87      0.00
    0   26    3     10.83      0.00
    1   26    3     -0.66      0.00
    2   26    3     13.51      0.00
    3   26    3     19.94      0.00
    4   26    3      4.46      0.00
    5   26    3     -2.31      0.00
    6   26    3     13.05      0.00
    7   26    3     -1.57      0.00
    8   26    3      9.23      0.00
    9   26    3     12.57      0.00
   10   26    3      7.95      0.00
   11   26    3    -10.54      0.00
   12   26    3     -9.40      0.00
   13   26    3      7.39      0.00
   14   26    3     18.49      0.00
   15   26    3     -4.62      0.00
   16   26    3    -11.55      0.00
   17   26    3    -11.25      0.00
   18   26    3      2.97      0.00
   19   26    3     -2.69      0.00
   20   26    3    -11.08      0.00
   21   26    3     -2.97      0.00
   22   26    3     -4.71      0.00
   23   26    3     -1.22      0.00
   24   26    3    -12.25      0.00
   25   26    3     -2.07      0.00
  -25   27    3      0.66      0.00
  -24   27    3     15.91      0.00
  -23   27    3     17.76      0.00
  -22   27    3     12.78      0.00
  -21   27    3     13.00      0.00
  -20   27    3     -6.70      0.00
  -19   27    3     -4.61      0.00
  -18   27    3     -4.12      0.00
  -17   27    3      5.58      0.00
  -16   27    3    -17.42      0.00
  -15   27    3     -5.01      0.00
  -14   27    3    -12.85      0.00
  -13   27    3      3.36      0.00
  -12   27    3     -4.49      0.00
  -11   27    3     -6.92      0.00
  -10   27    3    -19.37      0.00
   -9   27    3     -0.92      0.00
   -8   27    3      7.57      0.00
   -7   27    3     25.43      0.00
   -6   27    3     -0.14      0.00
   -5   27    3     -0.41      0.00
   -4   27    3     -4.86      0.00
   -3   27    3     -9.67      0.00
   -2   27    3      5.35      0.00
   -1   27    3      5.96      0.00
    0   27    3      4.91      0.00
    1   27    3     12.19      0.00
    2   27    3     10.90      0.00
    3   27    3     -8.39      0.00
    4   27    3     -2.29      0.00
    5   27    3      8.85      0.00
    6   27    3      2.96      0.00
    7   27    3     -3.19      0.00
    8   27    3     17.24      0.00
    9   27    3     -1.72      0.00
   10   27    3     -3.33      0.00
   11   27    3     -9.95      0.00
   12   27    3      3.96      0.00
   13   27    3     10.08      0.00
   14   27    3     -9.84      0.00
   15   27    3     -1.25      0.00
   16   27    3     -8.68      0.00
   17   27    3    -12.14      0.00
   18   27    3      7.10      0.00
   19   27    3     19.48      0.00
   20   27    3      5.06      0.00
   21   27    3     15.26      0.00
   22   27    3     22.91      0.00
   23   27    3    -13.74      0.00
   24   27    3     -1.47      0.00
   25   27    3     12.92      0.00
  -25   28    3    -25.27      0.00
  -24   28    3     -2.49      0.00
  -23   28    3      9.90      0.00
  -22   28    3      6.91      0.00
  -21   28    3      4.88      0.00
  -20   28    3      7.04      0.00
  -19   28    3      7.57      0.00
  -18   28    3      6.18      0.00
  -17   28    3      3.03      0.00
  -16   28    3     -7.88      0.00
  -15   28    3      9.20      0.00
  -14   28    3      1.45      0.00
  -13   28    3     -8.17      0.00
  -12   28    3     12.06      0.00
  -11   28    3      4.70      0.00
  -10   28    3     -1.53      0.00
   -9   28    3     -0.38      0.00
   -8   28    3      1.70      0.00
   -7   28    3     -0.83      0.00
   -6   28    3     -0.59      0.00
   -5   28    3    -13.57      0.00
   -4   28    3      8.73      0.00
   -3   28    3      0.76      0.00
   -2   28    3     -4.70      0.00
   -1   28    3     22.11      0.00
    0   28    3     -1.43      0.00
    1   28    3     24.76      0.00
    2   28    3     -2.79      0.00
    3   28    3     -8.96      0.00
    4   28    3     -1.97      0.00
    5   28    3     -5.80      0.00
    6   28    3     -4.86      0.00
    7   28    3      5.61      0.00
    8   28    3    -19.87      0.00
    9   28    3     -1.00      0.00
   10   28    3     -2.34      0.00
   11   28    3      4.20      0.00
   12   28    3      1.76      0.00
   13   28    3      9.03      0.00
   14   28    3     -7.99      0.00
   15   28    3     -5.19      0.00
   16   28    3     -9.57      0.00
   17   28    3      9.21      0.00
   18   28    3     12.72      0.00
   19   28    3     -9.89      0.00
   20   28    3     12.33      0.00
   21   28    3    -20.63      0.00
   22   28    3     -3.27      0.00
   23   28    3      0.97      0.00
   24   28    3     -1.47      0.00
   25   28    3    -13.59      0.00
  -24   29    3    -26.81      0.00
  -23   29    3     22.50      0.00
  -22   29    3    -14.16      0.00
  -21   29    3     -9.03      0.00
  -20   29    3     -7.54      0.00
  -19   29    3      3.11      0.00
  -18   29    3     11.00      0.00
  -17   29    3      1.68      0.00
  -16   29    3     -0.50      0.00
  -15   29    3      1.01      0.00
  -14   29    3     17.64      0.00
  -13   29    3     -2.40      0.00
  -12   29    3     -3.15      0.00
  -11   29    3      0.62      0.00
  -10   29    3     10.50      0.00
   -9   29    3      2.87      0.00
   -8   29    3      7.20      0.00
   -7   29    3    -11.06      0.00
   -6   29    3     -3.85      0.00
   -5   29    3      7.05      0.00
   -4   29    3      5.89      0.00
   -3   29    3     25.72      0.00
   -2   29    3     -9.52      0.00
   -1   29    3      4.75      0.00
    0   29    3      1.60      0.00
    1   29    3     -0.56      0.00
    2   29    3     -4.68      0.00
    3   29    3     18.54      0.00
    4   29    3      8.91      0.00
    5   29    3     -0.72      0.00
    6   29    3     -6.62      0.00
    7   29    3      6.06      0.00
    8   29    3    -13.23      0.00
    9   29    3     -2.03      0.00
   10   29    3    -19.91      0.00
   11   29    3      9.45      0.00
   12   29    3      5.20      0.00
   13   29    3     -4.37      0.00
   14   29    3      9.09      0.00
   15   29    3      3.94      0.00
   16   29    3      3.67      0.00
   17   29    3     11.59      0.00
   18   29    3     10.44      0.00
   19   29    3    -17.13      0.00
   20   29    3    -30.95      0.00
   21   29    3      2.34      0.00
   22   29    3    -14.97      0.00
   23   29    3     -8.46      0.00
   24   29    3     -2.01      0.00
  -24   30    3      7.57      0.00
  -23   30    3    -10.12      0.00
  -22   30    3    -20.71      0.00
  -21   30    3     -0.81      0.00
  -20   30    3     -7.19      0.00
  -19   30    3      4.01      0.00
  -18   30    3     -0.15      0.00
  -17   30    3     -5.62      0.00
  -16   30    3     12.25      0.00
  -15   30    3      0.61      0.00
  -14   30    3    -16.35      0.00
  -13   30    3     -3.90      0.00
  -12   30    3     -1.40      0.00
  -11   30    3     -0.18      0.00
  -10   30    3     -0.83      0.00
   -9   30    3      4.84      0.00
   -8   30    3     13.74      0.00
   -7   30    3     -1.84      0.00
   -6   30    3      0.77      0.00
   -5   30    3      0.53      0.00
   -4   30    3     10.73      0.00
   -3   30    3     -2.86      0.00
   -2   30    3    -10.47      0.00
   -1   30    3    -22.86      0.00
    0   30    3     -7.97      0.00
    1   30    3    -12.38      0.00
    2   30    3      4.20      0.00
    3   30    3     -6.85      0.00
    4   30    3    -11.76      0.00
    5   30    3      1.90      0.00
    6   30    3      6.12      0.00
    7   30    3      2.41      0.00
    8   30    3      3.18      0.00
    9   30    3     -2.44      0.00
   10   30    3     14.85      0.00
   11   30    3     -2.41      0.00
   12   30    3     18.10      0.00
   13   30    3     -9.24      0.00
   14   30    3     10.41      0.00
   15   30    3     -7.73      0.00
   16   30    3      8.01      0.00
   17   30    3      7.92      0.00
   18   30    3    -12.69      0.00
   19   30    3      9.73      0.00
   20   30    3    -19.40      0.00
   21   30    3     32.83      0.00
   22   30    3      9.89      0.00
   23   30    3     10.82      0.00
   24   30    3     -4.18      0.00
  -23   31    3     -6.62      0.00
  -22   31    3     18.93      0.00
  -21   31    3     -5.94      0.00
  -20   31    3      1.95      0.00
  -19   31    3      3.08      0.00
  -18   31    3     -5.07      0.00
  -17   31    3      4.14      0.00
  -16   31    3     -6.24      0.00
  -15   31    3     -9.26      0.00
  -14   31    3     -0.76      0.00
  -13   31    3     -0.63      0.00
  -12   31    3     -0.41      0.00
  -11   31    3     -1.21      0.00
  -10   31    3     -5.83      0.00
   -9   31    3      4.32      0.00
   -8   31    3     -7.17      0.00
   -7   31    3      0.43      0.00
   -6   31    3      9.23      0.00
   -5   31    3    -13.66      0.00
   -4   31    3     -7.26      0.00
   -3   31    3    -34.18      0.00
   -2   31    3    -12.79      0.00
   -1   31    3    -16.84      0.00
    0   31    3     10.35      0.00
    1   31    3     -0.82      0.00
    2   31    3      4.27      0.00
    3   31    3     -6.88      0.00
    4   31    3    -10.46      0.00
    5   31    3     -5.51      0.00
    6   31    3      6.59      0.00
    7   31    3    -10.03      0.00
    8   31    3      1.78      0.00
    9   31    3    -19.80      0.00
   10   31    3     20.08      0.00
   11   31    3     -2.39      0.00
   12   31    3     -6.04      0.00
   13   31    3    -22.76      0.00
   14   31    3      8.50      0.00
   15   31    3      1.06      0.00
   16   31    3    -14.09      0.00
   17   31    3    -14.81      0.00
   18   31    3     -5.82      0.00
   19   31    3     -2.77      0.00
   20   31    3     11.93      0.00
   21   31    3     -3.05      0.00
   22   31    3      5.43      0.00
   23   31    3     13.76      0.00
  -23   32    3      8.35      0.00
  -22   32    3      7.87      0.00
  -21   32    3     -9.70      0.00
  -20   32    3      9.28      0.00
  -19   32    3    -22.99      0.00
  -18   32    3      7.11      0.00
  -17   32    3     10.52      0.00
  -16   32    3      6.45      0.00
  -15   32    3     -8.62      0.00
  -14   32    3     -7.92      0.00
  -13   32    3    -15.38      0.00
  -12   32    3     14.22      0.00
  -11   32    3     -0.51      0.00
  -10   32    3     -3.54      0.00
   -9   32    3      7.93      0.00
   -8   32    3     -2.37      0.00
   -7   32    3      8.13      0.00
   -6   32    3     -9.30      0.00
   -5   32    3      5.38      0.00
   -4   32    3    -21.72      0.00
   -3   32    3      0.31      0.00
   -2   32    3     -2.61      0.00
   -1   32    3     16.97      0.00
    0   32    3      2.98      0.00
    1   32    3     -3.64      0.00
    2   32    3     -1.19      0.00
    3   32    3      3.98      0.00
    4   32    3      6.83      0.00
    5   32    3      0.24      0.00
    6   32    3      4.85      0.00
    7   32    3      1.66      0.00
    8   32    3     -9.44      0.00
    9   32    3      2.04      0.00
   10   32    3      6.14      0.00
   11   32    3     10.99      0.00
   12   32    3    -18.27      0.00
   13   32    3    -13.11      0.00
   14   32    3     -5.58      0.00
   15   32    3     -5.87      0.00
   16   32    3     -2.41      0.00
   17   32    3     -6.44      0.00
   18   32    3      9.30      0.00
   19   32    3    -29.49      0.00
   20   32    3      6.41      0.00
   21   32    3    -18.35      0.00
   22   32    3      0.49      0.00
   23   32    3    -12.14      0.00
  -22   33    3     -0.44      0.00
  -21   33    3     -5.56      0.00
  -20   33    3    -12.84      0.00
  -19   33    3      0.94      0.00
  -18   33    3      9.77      0.00
  -17   33    3     -0.90      0.00
  -16   33    3     -7.90      0.00
  -15   33    3      3.67      0.00
  -14   33    3     14.81      0.00
  -13   33    3      6.30      0.00
  -12   33    3     21.81      0.00
  -11   33    3     -8.62      0.00
  -10   33    3     -8.78      0.00
   -9   33    3      2.79      0.00
   -8   33    3     -1.39      0.00
   -7   33    3     -6.85      0.00
   -6   33    3     -1.36      0.00
   -5   33    3     -2.68      0.00
   -4   33    3      7.28      0.00
   -3   33    3     17.31      0.00
   -2   33    3     12.41      0.00
   -1   33    3     17.63      0.00
    0   33    3    -12.15      0.00
    1   33    3      0.86      0.00
    2   33    3      5.96      0.00
    3   33    3      5.43      0.00
    4   33    3     -0.69      0.00
    5   33    3      1.53      0.00
    6   33    3     -4.44      0.00
    7   33    3     15.82      0.00
    8   33    3      1.07      0.00
    9   33    3     29.50      0.00
   10   33    3    -13.47      0.00
   11   33    3    -10.51      0.00
   12   33    3     -2.03      0.00
   13   33    3      7.98      0.00
   14   33    3      4.59      0.00
   15   33    3     -2.90      0.00
   16   33    3    -10.53      0.00
   17   33    3     13.82      0.00
   18   33    3     21.54      0.00
   19   33    3    -11.82      0.00
   20   33    3    -19.78      0.00
   21   33    3      9.56      0.00
   22   33    3     13.51      0.00
  -21   34    3     -7.70      0.00
  -20   34    3     -2.03      0.00
  -19   34    3     14.52      0.00
  -18   34    3      2.60      0.00
  -17   34    3      9.13      0.00
  -16   34    3    -16.96      0.00
  -15   34    3      3.24      0.00
  -14   34    3     11.33      0.00
  -13   34    3     13.85      0.00
  -12   34    3      3.40      0.00
  -11   34    3     -6.87      0.00
  -10   34    3     -0.81      0.00
   -9   34    3     -5.27      0.00
   -8   34    3      0.19      0.00
   -7   34    3      4.36      0.00
   -6   34    3     10.83      0.00
   -5   34    3     -8.07      0.00
   -4   34    3     16.30      0.00
   -3   34    3    -10.72      0.00
   -2   34    3     10.40      0.00
   -1   34    3      2.12      0.00
    0   34    3      1.98      0.00
    1   34    3      8.31      0.00
    2   34    3     10.22      0.00
    3   34    3    -10.53      0.00
    4   34    3      5.51      0.00
    5   34    3      1.87      0.00
    6   34    3      0.12      0.00
    7   34    3      5.75      0.00
    8   34    3     -0.17      0.00
    9   34    3     -0.74      0.00
   10   34    3     -6.08      0.00
   11   34    3     -3.17      0.00
   12   34    3      3.12      0.00
   13   34    3      9.26      0.00
   14   34    3     -6.33      0.00
   15   34    3     18.50      0.00
   16   34    3      2.77      0.00
   17   34    3     19.07      0.00
   18   34    3      0.34      0.00
   19   34    3     31.46      0.00
   20   34    3      0.65      0.00
   21   34    3     -5.33      0.00
  -21   35    3      1.67      0.00
  -20   35    3     15.82      0.00
  -19   35    3     18.28      0.00
  -18   35    3    -15.61      0.00
  -17   35    3     -5.06      0.00
  -16   35    3     -2.93      0.00
  -15   35    3     -2.77      0.00
  -14   35    3    -12.33      0.00
  -13   35    3     -8.18      0.00
  -12   35    3    -12.01      0.00
  -11   35    3      3.12      0.00
  -10   35    3      7.02      0.00
   -9   35    3      8.77      0.00
   -8   35    3     -5.82      0.00
   -7   35    3     -2.53      0.00
   -6   35    3      6.59      0.00
   -5   35    3     12.30      0.00
   -4   35    3     -6.18      0.00
   -3   35    3     -0.04      0.00
   -2   35    3     -6.04      0.00
   -1   35    3      4.60      0.00
    0   35    3    -10.23      0.00
    1   35    3     -7.20      0.00
    2   35    3     11.61      0.00
    3   35    3     -0.90      0.00
    4   35    3    -11.34      0.00
    5   35    3     -2.14      0.00
    6   35    3      8.99      0.00
    7   35    3    -13.20      0.00
    8   35    3      8.26      0.00
    9   35    3    -18.40      0.00
   10   35    3     -8.31      0.00
   11   35    3      6.41      0.00
   12   35    3      3.24      0.00
   13   35    3     -2.41      0.00
   14   35    3     -1.89      0.00
   15   35    3      2.93      0.00
   16   35    3      8.17      0.00
   17   35    3      2.50      0.00
   18   35    3    -21.92      0.00
   19   35    3      6.75      0.00
   20   35    3     14.07      0.00
   21   35    3      9.77      0.00
  -20   36    3     -5.01      0.00
  -19   36    3     22.97      0.00
  -18   36    3     -5.47      0.00
  -17   36    3    -19.74      0.00
  -16   36    3     12.31      0.00
  -15   36    3     -5.79      0.00
  -14   36    3      4.27      0.00
  -13   36    3      8.14      0.00
  -12   36    3     -9.39      0.00
  -11   36    3      8.92      0.00
  -10   36    3     -2.86      0.00
   -9   36    3      3.83      0.00
   -8   36    3     -2.11      0.00
   -7   36    3    -15.36      0.00
   -6   36    3     -2.45      0.00
   -5   36    3      9.98      0.00
   -4   36    3     -7.40      0.00
   -3   36    3     -1.39      0.00
   -2   36    3      6.39      0.00
   -1   36    3      0.18      0.00
    0   36    3     -4.82      0.00
    1   36    3     -1.33      0.00
    2   36    3    -16.33      0.00
    3   36    3      6.26      0.00
    4   36    3    -20.02      0.00
    5   36    3    -10.15      0.00
    6   36    3     -6.92      0.00
    7   36    3     -1.64      0.00
    8   36    3     -0.18      0.00
    9   36    3      9.00      0.00
   10   36    3      3.80      0.00
   11   36    3     -8.85      0.00
   12   36    3      9.61      0.00
   13   36    3     -7.07      0.00
   14   36    3      7.85      0.00
   15   36    3     -6.87      0.00
   16   36    3     -5.94      0.00
   17   36    3    -22.38      0.00
   18   36    3     -3.58      0.00
   19   36    3     -9.20      0.00
   20   36    3      1.66      0.00
  -19   37    3     -9.12      0.00
  -18   37    3      1.97      0.00
  -17   37    3    -12.73      0.00
  -16   37    3     10.91      0.00
  -15   37    3      2.62      0.00
  -14   37    3      1.16      0.00
  -13   37    3      3.00      0.00
  -12   37    3      9.88      0.00
  -11   37    3     17.11      0.00
  -10   37    3    -14.22      0.00
   -9   37    3     -0.95      0.00
   -8   37    3      5.64      0.00
   -7   37    3      3.23      0.00
   -6   37    3     -6.26      0.00
   -5   37    3     -2.47      0.00
   -4   37    3     12.23      0.00
   -3   37    3     -4.24      0.00
   -2   37    3     -4.56      0.00
   -1   37    3    -12.62      0.00
    0   37    3     12.27      0.00
    1   37    3      7.56      0.00
    2   37    3      1.40      0.00
    3   37    3    -12.51      0.00
    4   37    3      6.92      0.00
    5   37    3      5.93      0.00
    6   37    3    -11.84      0.00
    7   37    3     15.54      0.00
    8   37    3      1.51      0.00
    9   37    3      5.20      0.00
   10   37    3     11.14      0.00
   11   37    3      1.36      0.00
   12   37    3     -8.92      0.00
   13   37    3      1.00      0.00
   14   37    3     -0.56      0.00
   15   37    3     -1.87      0.00
   16   37    3      1.19      0.00
   17   37    3      7.33      0.00
   18   37    3      0.20      0.00
   19   37    3    -17.07      0.00
  -19   38    3    -28.15      0.00
  -18   38    3     -1.85      0.00
  -17   38    3     10.64      0.00
  -16   38    3      7.65      0.00
  -15   38    3     -2.35      0.00
  -14   38    3     17.99      0.00
  -13   38    3    -16.97      0.00
  -12   38    3    -14.85      0.00
  -11   38    3    -13.47      0.00
  -10   38    3     -3.05      0.00
   -9   38    3     -6.68      0.00
   -8   38    3     -3.16      0.00
   -7   38    3     -7.86      0.00
   -6   38    3     -0.51      0.00
   -5   38    3      0.96      0.00
   -4   38    3    -13.52      0.00
   -3   38    3     11.04      0.00
   -2   38    3     -7.98      0.00
   -1   38    3     -1.21      0.00
    0   38    3     -9.05      0.00
    1   38    3      1.35      0.00
    2   38    3      4.13      0.00
    3   38    3    -15.51      0.00
    4   38    3      9.60      0.00
    5   38    3     11.70      0.00
    6   38    3     11.45      0.00
    7   38    3    -13.22      0.00
    8   38    3     -2.18      0.00
    9   38    3    -13.76      0.00
   10   38    3    -21.62      0.00
   11   38    3     12.26      0.00
   12   38    3     17.14      0.00
   13   38    3     -4.53      0.00
   14   38    3     -7.48      0.00
   15   38    3     -3.79      0.00
   16   38    3    -15.29      0.00
   17   38    3      9.07      0.00
   18   38    3      9.34      0.00
   19   38    3     10.52      0.00
  -18   39    3     -7.96      0.00
  -17   39    3     12.71      0.00
  -16   39    3      5.03      0.00
  -15   39    3     -5.59      0.00
  -14   39    3      2.33      0.00
  -13   39    3      2.31      0.00
  -12   39    3    -14.45      0.00
  -11   39    3    -30.18      0.00
  -10   39    3     14.72      0.00
   -9   39    3     -3.51      0.00
   -8   39    3      8.63      0.00
   -7   39    3    -16.84      0.00
   -6   39    3      8.50      0.00
   -5   39    3      4.40      0.00
   -4   39    3    -11.63      0.00
   -3   39    3     -1.47      0.00
   -2   39    3     -4.44      0.00
   -1   39    3      7.62      0.00
    0   39    3     -3.19      0.00
    1   39    3      8.57      0.00
    2   39    3     -5.73      0.00
    3   39    3      2.84      0.00
    4   39    3    -11.10      0.00
    5   39    3      0.39      0.00
    6   39    3      6.44      0.00
    7   39    3      4.35      0.00
    8   39    3      3.26      0.00
    9   39    3    -12.20      0.00
   10   39    3      5.91      0.00
   11   39    3    -16.31      0.00
   12   39    3     -4.51      0.00
   13   39    3      6.81      0.00
   14   39    3      7.65      0.00
   15   39    3     -6.55      0.00
   16   39    3      6.25      0.00
   17   39    3     -7.60      0.00
   18   39    3     -1.81      0.00
  -17   40    3     -6.76      0.00
  -16   40    3    -11.54      0.00
  -15   40    3      6.53      0.00
  -14   40    3     -9.47      0.00
  -13   40    3     10.88      0.00
  -12   40    3     13.34      0.00
  -11   40    3     23.46      0.00
  -10   40    3     10.24      0.00
   -9   40    3     10.93      0.00
   -8   40    3     15.94      0.00
   -7   40    3     19.50      0.00
   -6   40    3     10.09      0.00
   -5   40    3     -0.51      0.00
   -4   40    3      3.46      0.00
   -3   40    3     -1.98      0.00
   -2   40    3     16.52      0.00
   -1   40    3    -11.13      0.00
    0   40    3     18.57      0.00
    1   40    3      7.62      0.00
    2   40    3      3.44      0.00
    3   40    3      1.70      0.00
    4   40    3      8.85      0.00
    5   40    3     11.82      0.00
    6   40    3    -15.74      0.00
    7   40    3      3.73      0.00
    8   40    3      9.41      0.00
    9   40    3      1.73      0.00
   10   40    3     10.10      0.00
   11   40    3      2.94      0.00
   12   40    3     -9.17      0.00
   13   40    3     12.52      0.00
   14   40    3      5.77      0.00
   15   40    3     -2.04      0.00
   16   40    3     16.22      0.00
   17   40    3      5.68      0.00
  -16   41    3      1.75      0.00
  -15   41    3      2.76      0.00
  -14   41    3    -12.07      0.00
  -13   41    3     -0.33      0.00
  -12   41    3     -2.61      0.00
  -11   41    3     23.10      0.00
  -10   41    3     -9.99      0.00
   -9   41    3     16.21      0.00
   -8   41    3    -11.55      0.00
   -7   41    3     -2.49      0.00
   -6   41    3     -8.64      0.00
   -5   41    3     -3.61      0.00
   -4   41    3     -8.55      0.00
   -3   41    3     10.88      0.00
   -2   41    3      8.32      0.00
   -1   41    3    -18.10      0.00
    0   41    3     -2.02      0.00
    1   41    3      8.78      0.00
    2   41    3      3.20      0.00
    3   41    3      6.97      0.00
    4   41    3      7.28      0.00
    5   41    3    -16.95      0.00
    6   41    3     -4.81      0.00
    7   41    3      9.28      0.00
    8   41    3      4.09      0.00
    9   41    3      6.14      0.00
   10   41    3     -1.73      0.00
   11   41    3      8.41      0.00
   12   41    3      3.55      0.00
   13   41    3    -12.91      0.00
   14   41    3    -17.64      0.00
   15   41    3     12.86      0.00
   16   41    3      1.99      0.00
  -15   42    3      7.02      0.00
  -14   42    3     -5.19      0.00
  -13   42    3     -6.88      0.00
  -12   42    3     -0.13      0.00
  -11   42    3     -5.88      0.00
  -10   42    3    -18.15      0.00
   -9   42    3    -16.00      0.00
   -8   42    3     -4.43      0.00
   -7   42    3    -26.40      0.00
   -6   42    3    -11.88      0.00
   -5   42    3      9.86      0.00
   -4   42    3    -12.25      0.00
   -3   42    3     -5.54      0.00
   -2   42    3    -10.17      0.00
   -1   42    3      4.22      0.00
    0   42    3     10.34      0.00
    1   42    3     -2.79      0.00
    2   42    3    -29.97      0.00
    3   42    3     -2.82      0.00
    4   42    3     -6.15      0.00
    5   42    3      6.53      0.00
    6   42    3     15.47      0.00
    7   42    3     12.55      0.00
    8   42    3      4.55      0.00
    9   42    3    -26.61      0.00
   10   42    3     -8.30      0.00
   11   42    3      4.62      0.00
   12   42    3     -1.63      0.00
   13   42    3     -5.92      0.00
   14   42    3     -2.95      0.00
   15   42    3     -1.55      0.00
  -13   43    3      5.31      0.00
  -12   43    3      4.12      0.00
  -11   43    3    -10.44      0.00
  -10   43    3      2.19      0.00
   -9   43    3     -4.71      0.00
   -8   43    3     18.68      0.00
   -7   43    3     11.30      0.00
   -6   43    3      0.26      0.00
   -5   43    3     -1.98      0.00
   -4   43    3     18.22      0.00
   -3   43    3      9.06      0.00
   -2   43    3     -5.34      0.00
   -1   43    3      0.25      0.00
    0   43    3      6.08      0.00
    1   43    3     -7.96      0.00
    2   43    3      3.53      0.00
[truncated: 4,181,272 more chars]
